# Supplementary material for: Quantitatively Partitioning Microbial Genomic Traits among Taxonomic Ranks across the Microbial Tree of Life
Source: mSphere. 2019 Aug 28;4(4):e00446-19. doi: 10.1128/mSphere.00446-19 (PMC6714891; doi:10.1128/mSphere.00446-19)
Supplement: CORRECTED TABLE S2 [file mSphere.00446-19-st002-rev.csv]

domain	phylum	class	order	family	genus	RNA_processing_and_modification	Chromatin_structure_and_dynamics	Energy_production_and_conversion	Cell_cycle_control__cell_division__chromosome_partitioning	Amino_acid_transport_and_metabolism	Nucleotide_transport_and_metabolism	Carbohydrate_transport_and_metabolism	Coenzyme_transport_and_metabolism	Lipid_transport_and_metabolism	Translation__ribosomal_structure_and_biogenesis	Transcription	Replication__recombination_and_repair	Cell_wall_membrane_envelope_biogenesis	Cell_motility	Posttranslational_modification__protein_turnover__chaperones	Inorganic_ion_transport_and_metabolism	Secondary_metabolites_biosynthesis__transport_and_catabolism	General_function_prediction_only	Function_unknown	Signal_transduction_mechanisms	Intracellular_trafficking__secretion__and_vesicular_transport	Defense_mechanisms	Cytoskeleton
d__Bacteria	p__Patescibacteria	c__Paceibacteria	o__UBA9983	f__Taylorbacteraceae	g__UBA10002	0.326806140183869	2.79506561339445	0.533178011828944	1.21509663705209	0.831255244457967	0.872791776518434	0.976530864728404	0.652950683099637	0.677674979732613	0.892967687176681	1.00304999423588	1.02091416804523	1.24102650848593	1.25995671012211	0.775790055516079	0.496997926819099	0.585596443026928	0.87334465139251	1.0338084699649	0.897524383511949	1.06589939725902	1.07870963839498	0
d__Bacteria	p__Proteobacteria	c__Alphaproteobacteria	o__UBA9655	f__UBA9655	g__UBA9655	0	1.96623985084963	0.987415083483823	1.18291748829247	0.791394936825553	0.637105092504416	0.946583234879277	0.539103319189289	1.0773289826247	1.13131023976007	1.02544214905728	1.09979248629606	1.10213960329419	0.901389348942024	1.07612151175759	0.895448203901127	1.0722397304711	1.00835261934967	1.11174910598083	1.03943468188165	1.18971050787762	0.929700057106585	0
d__Bacteria	p__Patescibacteria	c__Paceibacteria	o__UBA9983	f__Zambryskibacteraceae	g__C7867-006	0	1.22013754470927	0.427660168348907	1.03646070031758	0.699925713321046	0.880453206535497	0.955307314637174	0.747247409828969	0.861841746030418	1.05566491350316	1.06275822599628	1.04963762854483	0.997032837536869	1.17727769731003	1.00593072463367	0.760581409483191	1.40097914455569	0.990330551705361	0.972568577358916	1.31155227821422	1.07018143284373	0.880788078849225	0
d__Bacteria	p__Proteobacteria	c__Gammaproteobacteria	o__Enterobacterales	f__Enterobacteriaceae	g__Escherichia	1.87896821333641	0.138474243149256	1.19636049400076	1.00708077115791	1.09300318134765	1.22046583400027	1.18034998546944	1.04703923971504	0.922296434539013	1.05707512430161	1.02972972346773	1.06146425218605	1.11174269482151	1.27707809849871	1.06880742173333	1.08489013675849	0.956375843081339	0.997225884341516	1.0562188164463	0.957087190970036	1.19491742048642	0.913873744279566	0.114894278619628
d__Bacteria	p__Proteobacteria	c__Gammaproteobacteria	o__Pseudomonadales	f__Moraxellaceae	g__Acinetobacter	1.97490534758009	0.449048431468084	1.06441787246959	0.979486680722727	1.0291705833802	1.03300462655452	0.888115474474507	1.06112305534093	1.2219318589787	1.09298454000034	1.03423983691548	0.975752600222468	1.00287736899606	1.04286070472066	1.0391034324777	1.18726496662918	1.16212132159286	1.05790801942982	1.07748839781816	0.858404774298607	1.11259968814612	0.901761936446524	0.780232357624794
d__Bacteria	p__Proteobacteria	c__Gammaproteobacteria	o__Xanthomonadales	f__Xanthomonadaceae	g__Stenotrophomonas	1.67619229156499	1.02458566308862	0.98335990632451	1.00588659911072	0.895018166236284	0.824358172273271	0.933880756041632	0.880517105363492	1.02307798772015	0.95242519941374	1.00940782137945	0.937084037157806	1.09214570800444	1.29544796760486	1.09214182455267	1.08012347220364	1.03305831718954	0.978608740618864	1.06177190649014	1.10240409904004	1.19304420008912	1.12448076507839	2.51550360792945
d__Bacteria	p__Proteobacteria	c__Gammaproteobacteria	o__Enterobacterales	f__Alteromonadaceae	g__Alteromonas	1.50051775400277	1.58906922245247	0.971033852733863	1.05702212120942	0.943387249504566	0.924812256509679	0.929042733268418	0.991174518313516	1.01134107781104	0.932636734028393	0.983486146460462	0.993387467085367	0.984930358746982	1.26905639271603	1.08845521758119	1.06366795154132	0.959474491418046	0.991174724303979	0.970005654829042	1.23210192052397	1.08279109894658	1.01602353058701	2.2653468542261
d__Bacteria	p__Proteobacteria	c__Alphaproteobacteria	o__Caulobacterales	f__Caulobacteraceae	g__Brevundimonas	0.202403130221336	0.652265777768612	1.00982990140992	0.892330882091123	0.981776699818758	0.929868913968791	0.90864660780856	1.01193986090471	1.19305047868948	1.07189518859386	1.01975408090783	0.987709910999326	1.05630418654812	1.32626250112766	1.23637001078562	1.09810739912317	1.17994915338298	1.02770873190856	1.21924346890694	1.12457213454974	1.16234143237464	0.920274416419105	1.52798990207228
d__Bacteria	p__Patescibacteria	c__WWE3	o__UBA101185	f__UBA10185	g__UBA8498	0.092180703206895	2.33901682817667	0.942680196903011	0.846164862563872	0.634009341379484	0.489500620138667	1.04887289728068	0.91756692085788	0.556124797881517	0.98085870734844	1.02280081910182	0.97403204190058	1.32462797541909	1.13541666491907	1.15420841326391	0.849116120971602	0.61192838487862	0.962840644439455	0.956278848639709	1.07874825992294	1.04138063204836	1.31775945618127	0.202131583618614
d__Bacteria	p__Patescibacteria	c__Paceibacteria	o__UBA9983	f__Kaiserbacteraceae	g__C7867-001	0.456382075355876	1.5854526531026	0.782620467823758	0.993938830078159	0.93767048096928	0.811936401565213	1.03406212923679	1.0263853890256	1.02950230574022	1.01716252743262	1.03306961120132	1.03110391817225	0.991132331444647	1.22824194864603	0.936540709927639	1.27154212071356	1.25782699078494	0.940442551203945	0.962233326951575	1.16340005081422	1.08975460034088	0.930555415870665	0.78245282680903
d__Bacteria	p__Proteobacteria	c__Gammaproteobacteria	o__Betaproteobacteriales	f__Gallionellaceae	g__Gallionella	1.87432554560027	0.796456720311931	1.24386338610069	1.26322560280691	0.965227484459872	0.846616342183132	0.911688149007783	1.258513087974	0.972997776452325	0.993388430362131	1.0030664119498	1.01276448873298	1.20408636988578	1.80454483211765	1.2794719436794	1.16156963096788	1.00917575649027	0.955755600354637	1.06493780570689	1.58890353684333	1.29406984343149	0.965217008413158	2.27446363389597
d__Bacteria	p__Patescibacteria	c__Microgenomatia	o__UBA1400	f__Collierbacteraceae	g__UBA10133	3.84191342073302	2.32756104371271	0.537902546237819	0.968964154214349	0.522217857437775	0.590695334638588	0.928590824637039	0.923866878677178	0.688324002249431	0.90960646654703	0.963218622660171	1.00694824620526	1.28940930678242	1.29580840205387	0.941182465568967	0.800502560551547	0.964322323532953	1.04497038675742	0.92166557675362	0.88015718777097	1.10558173470779	1.02018099721634	1.65657362167839
d__Bacteria	p__Patescibacteria	c__Paceibacteria	o__UBA9983	f__Nomurabacteraceae	g__UBA9973	0.095037262780201	0.352582766724345	0.958785308098146	1.11956409511692	1.17483314674116	1.6302405206854	0.980946170884108	0.886506615892239	0.979419385112037	1.03307174135217	1.03676010968944	1.04337839650241	0.850319534865527	1.25266998828304	0.962743149986843	0.931022674087961	0.731817600170879	0.94588328532788	1.04252884859397	1.05687866521217	1.10550634930643	0.769242358520711	0.274403871887775
d__Bacteria	p__Patescibacteria	c__Microgenomatia	o__Daviesbacterales	f__UBA10151	g__UBA10151	1.75325125248858	0	0.710766487909151	0.914466422048171	0.864332731360365	1.02814350651818	1.05837778594748	0.69110757297055	0.911371273733203	0.858351933381936	1.00391652324977	0.989915826857142	1.39753504440464	1.31923957087625	0.791161610321231	0.553592583698836	0.665390210295693	0.974026906141363	1.15115783641693	1.12574879096396	1.02466179976719	1.0608551784223	0
d__Bacteria	p__Bacteroidota	c__Bacteroidia	o__Flavobacteriales	f__Flavobacteriaceae	g__Flavobacterium	0.364903759610961	0.473056433604843	0.814778697174963	0.806813848222863	0.836140619080183	0.885964544183984	0.91918574654708	0.917286257601093	0.942952677149763	0.906166478538178	0.915986775855278	0.962327818824858	1.18541066054758	0.564839627326976	0.927254688434442	0.913823657534199	0.905739588241957	0.923654744371863	0.872850408520396	0.893573388277565	0.881017515687245	1.00826358411307	1.37527701988268
d__Bacteria	p__Patescibacteria	c__ABY1	o__Magasanikibacterales	f__UBA922	g__UBA12086	0	3.15787709613244	0.716990471695503	1.04326040482984	0.674179236219116	0.874135180575753	1.00616649400023	0.810525432424299	0.619526214237197	1.1046815603731	1.00963939461232	1.01781562325051	1.21177942987245	1.08833097339325	1.11140955044039	0.716024925494245	0.3873114508882	0.924134704771507	0.960289168605745	0.807812968776074	1.0090810039718	1.19047414627298	0.862912392228992
d__Bacteria	p__Proteobacteria	c__Gammaproteobacteria	o__Pseudomonadales	f__Moraxellaceae	g__Psychrobacter	2.08351200643464	1.63998394072069	1.09983093667321	0.925934727654766	1.01487105427832	0.901821550109357	0.781183067818337	1.08092814907703	1.13527453019099	1.05101458423473	0.900360760513219	1.04940494397654	0.955262389216031	1.03684485268337	1.11010971943598	0.989546957302404	1.06619199540517	0.985981070127426	1.04965900282773	0.855695433683892	1.07193017324177	0.892190585327264	1.93985473440519
d__Bacteria	p__Proteobacteria	c__Alphaproteobacteria	o__Rhodobacterales	f__Rhodobacteraceae	g__Sulfitobacter	0.088805775645289	1.41594529177907	1.13065850804807	0.994879199634608	1.28825693934098	1.08869240207396	1.02382721208862	1.10001689915362	1.18913028261322	1.06879815288558	1.00852662162834	1.05474946843448	1.0133599098253	0.946282956522396	1.09082408554354	1.09339614460539	1.23328915927919	1.08556883560772	1.07931056958985	0.903134283073162	1.02451026394896	0.81474430195516	2.32687693326735
d__Bacteria	p__Spirochaetota	c__Spirochaetia	o__Treponematales	f__Treponemataceae	g__Treponema_D	0.190840522438199	0.219640348432297	0.777691863432657	0.962377559591311	0.941153355308401	0.982792708437174	1.02615044025991	0.633910485276716	0.869267935087107	0.916624024361109	1.00387656805331	0.975530506775827	0.982794331916426	1.6029592503604	0.831665175483951	0.733123722827714	0.71995388672597	0.97773493777876	0.883775963495755	1.21415379794078	1.03940215065648	1.07052959963098	0.127439869634963
d__Bacteria	p__Firmicutes_A	c__Clostridia	o__Oscillospirales	f__Ruminococcaceae	g__Ruminococcus	0.902133215284618	1.44116029663177	0.825830182708504	1.21100292655803	0.824102755567328	0.93456094423889	1.03702409801417	0.927944356819525	0.841175725085041	0.849120442827038	1.07054392776884	0.987649928021032	0.946229476816623	0.725117773166136	0.733045225890104	0.662955138088034	0.884431701258459	0.940899101480087	0.858350113400843	1.02982773435958	0.856292913359533	1.217967047667	2.39167697856484
d__Bacteria	p__Bacteroidota	c__Bacteroidia	o__Flavobacteriales	f__Cryomorphaceae	g__UBA10364	0	1.60901386258014	0.981566940049812	0.828237082524552	0.989937162514595	1.00838922532809	0.909190246338632	1.08690830719739	1.17265459019239	1.03773130773696	0.886216972042824	0.978917981181256	1.21606764213318	0.634965083724899	1.10154969379217	1.06509912788344	1.1985152039438	1.02720630771296	0.854735096389038	0.859253013216197	0.957577786967738	0.940558399924485	0.278858740975747
d__Bacteria	p__Cyanobacteriota	c__Cyanobacteriia	o__Cyanobacteriales	f__Phormidiaceae	g__Planktothrix	0.097385228183921	1.08349445205778	0.868740091465154	1.42917603579836	0.758534316000158	0.862916811209137	0.830618262747206	0.966532153967454	0.713339423913265	0.785571395119543	0.824619305222346	1.09273583549343	0.957696432573821	1.01943876825395	1.12663852742199	0.787151994460677	0.966037157559219	0.984142080406608	1.16432070584647	1.1288866957966	0.899837857971147	0.960871018481084	2.09467353119569
d__Bacteria	p__Proteobacteria	c__Gammaproteobacteria	o__Pseudomonadales	f__Halomonadaceae	g__Halomonas	1.58854403211011	2.20299850649588	1.12776752899127	1.11141093804399	1.14023499582781	1.10349101336269	1.03487401148816	1.23555029562453	1.0598711515735	1.06734627238086	1.0375690326699	1.01523729139753	0.994760601688389	1.17284532219028	1.12943495976113	1.15891201510085	1.11393275768816	1.02637877775084	1.05108012294991	1.04281465299597	1.01244863898886	0.886259825623013	0.458604855168893
d__Bacteria	p__Proteobacteria	c__Alphaproteobacteria	o__Caulobacterales	f__Hyphomonadaceae	g__Hyphomonas	1.04915452394493	0.908275937002955	0.990838537209841	0.933509025893246	0.966828717514386	0.906548035909624	0.918426423101289	0.985847632556229	1.25681001958808	1.03231677921842	0.993472833353154	0.950975261945569	1.05351468799769	1.10921371659867	1.19647544464504	1.04873390449545	1.27772050058583	1.02516549165385	1.12151753987939	0.885031674911968	1.21935416434716	0.967106575773136	1.67872254445531
d__Bacteria	p__Proteobacteria	c__Gammaproteobacteria	o__Pseudomonadales	f__Pseudomonadaceae	g__Pseudomonas_E	1.50336792984645	1.34031735935158	1.02732952836292	1.05033556245625	1.12490240492953	1.03061367681376	0.943111084907114	1.06087987547679	1.03155426213699	1.04990789353236	1.02219175959934	0.961144337976981	1.05585770835549	1.32812184453379	1.09691586127537	1.08709609610695	0.997624333986609	1.0039302425778	1.05082784522474	1.1184402547386	1.15125664217827	0.924436259969242	0.812821521092805
d__Bacteria	p__Proteobacteria	c__Alphaproteobacteria	o__Rhizobiales	f__Xanthobacteraceae	g__Afipia	0.251342184455844	1.01859584431575	1.12333116825507	0.854898098244887	1.09189534760917	0.819724318830615	0.913294545473404	1.02220240873455	1.16944641639699	0.967458643013337	0.962330474305855	0.979366479997492	1.03512656613556	1.01095472528093	1.18697459582295	1.06150628980283	1.11788889945359	1.00185535649431	1.16652495014696	0.92740990808457	1.04625171074029	0.947733369307235	2.34112927628154
d__Bacteria	p__Firmicutes_A	c__Clostridia	o__Clostridiales	f__Clostridiaceae	g__Clostridium_J	0.325729350679694	1.09405104471352	1.05298216200513	1.1486627315733	0.9951012985205	1.34195247891861	0.865163504791938	1.00893365523353	0.822871898336653	1.36260512752406	1.05844594869236	1.01788542736279	0.994212099915177	1.17191670734078	0.855725884726155	0.972269315765612	0.854883335370908	1.08461320480959	1.0196383920342	1.01702110617964	0.89456783047729	1.49941140585749	0.565754734684627
d__Bacteria	p__Firmicutes_A	c__Clostridia	o__Lachnospirales	f__Lachnospiraceae	g__Oribacterium	0.336829030574483	0.346824799478235	0.809731013241959	0.904482826749902	1.02979408341344	1.01136390280433	1.14975813730037	0.719788651417229	0.898067028166544	0.872119068182095	1.0571845365327	0.988867132140289	0.954141849918166	1.18149167075687	0.782961361776234	0.844845538363376	0.801252441344583	1.01548829809105	0.959215161864123	1.11729994695984	0.961050272294451	1.08521063976732	1.15885783277873
d__Bacteria	p__Proteobacteria	c__Gammaproteobacteria	o__Enterobacterales	f__Enterobacteriaceae	g__Citrobacter	1.38775026626989	0.075190150234823	1.18509057349761	1.00459482221018	1.11398980324068	1.10893915187359	1.1647711662343	1.11672398421449	0.897312692104792	1.08939982251344	1.05229608145297	1.05121058891652	1.07600818939419	1.26581143880088	1.10765677879629	1.16953885528745	0.954494947240089	0.983607863948333	1.0277858020692	0.99453142081137	1.13539047733469	0.943409975157244	0.178026485605433
d__Bacteria	p__Proteobacteria	c__Gammaproteobacteria	o__Pseudomonadales	f__Pseudomonadaceae	g__Pseudomonas_A	1.48799019489994	0.960560231594622	1.14548198266937	1.10577177872744	1.04336135909673	1.04885672345728	0.968440050480613	1.06782723112546	1.08636078624513	1.00273379571304	1.0039450095485	0.9947406814123	1.01880655420247	1.36956132697156	1.1879566844872	1.13481225640719	1.08809425168698	1.03503919054627	1.09310886061642	1.21171308048588	1.12269748147565	0.922543597477067	0.499123383573498
d__Bacteria	p__Deinococcota	c__Deinococci	o__Deinococcales	f__Thermaceae	g__Thermus	0.279109618174842	2.7434320786292	1.22572036795025	1.19895959996015	1.22134358220133	1.16335205435331	1.04202974136347	1.3445387389622	1.21506938649863	1.06310745354588	1.00141823935923	1.04232514082919	0.812221009022973	1.01036488733926	1.11485306261154	1.02856221446866	1.27740605070817	1.14335253599065	1.1211860199519	1.02018949964562	1.02261428972206	0.85611057948484	2.76787239634659
d__Bacteria	p__Firmicutes	c__Bacilli	o__Lactobacillales	f__Lactobacillaceae	g__Lactobacillus	0.147076094010228	0.003997191149972	0.773952965116204	1.01551392519085	0.941459801240581	1.26976556899029	1.23439722857977	0.6424867081904	1.04119944513057	1.072130840894	1.16828974160783	1.13455794302817	0.922931945184733	0.810956787489918	0.807042824279449	1.09769329810525	0.84198136765603	1.03013338421933	1.1637663909109	1.06253970299622	0.902373503581544	1.29704074050682	0.169526552994809
d__Bacteria	p__Firmicutes_A	c__Clostridia	o__Lachnospirales	f__Lachnospiraceae	g__Ruminococcus_B	0.43389893376125	0.251581588168341	0.95578203641313	1.21668088402612	0.975085315832298	1.11642433470004	1.21434517765802	0.870161182946137	0.791435782114768	0.944094133983607	1.12613366866723	1.09443990293858	0.870806750207953	0.784556619507782	0.819602276218985	0.811314716002821	0.781910325010081	0.964349166281254	0.914340645651952	1.04165315500269	0.872362556843218	1.32290843372454	1.2323610258323
d__Bacteria	p__Actinobacteriota	c__Actinobacteria	o__Corynebacteriales	f__Corynebacteriaceae	g__Corynebacterium	2.2113844756089	0.661086033070724	0.910351586508788	0.891874564773748	1.03609967655695	1.13273045392592	0.996813546074851	1.11554297009463	1.04338667141348	0.998919232993446	1.04700303708816	1.0222474156964	0.807499314850287	0.294862297960244	0.917567048374926	1.16588445474752	1.11829810534793	0.929536987789555	0.962156449893125	0.858891812679968	0.823970565569688	1.01608893073133	0.377737927721408
d__Bacteria	p__Proteobacteria	c__Gammaproteobacteria	o__Enterobacterales	f__Enterobacteriaceae	g__Pantoea	1.44186146701183	0.104647778829227	1.01287001288114	1.03202337600452	1.205475056255	1.18527891257916	1.19003559409745	1.08328929359746	0.949526786554198	1.08086240357736	1.08152540789722	0.980514480183921	1.09693829625258	1.20519698752231	1.02512646482868	1.18723258020076	0.955173399793131	1.03841984542846	1.07245125379093	1.01444831046081	1.03717173769399	0.901391673108796	0.110413923595578
d__Bacteria	p__Bacteroidota	c__Bacteroidia	o__Bacteroidales	f__Bacteroidaceae	g__Prevotella	0.230361135766217	0.185510884522489	0.779429119236818	0.901207311820427	0.79695703336995	0.96517177661553	1.01430112896199	0.805830719048696	0.897574150644761	0.774625332712849	0.900894836468641	0.960546546145253	1.10435384157124	0.522841588849353	0.839082886732359	0.831234969852635	0.781315556879746	0.866543473399871	0.700633716033449	0.752527140859871	0.896630923719558	0.930807492233976	0.454788801722001
d__Bacteria	p__Bacteroidota	c__Bacteroidia	o__Bacteroidales	f__Bacteroidaceae	g__Bacteroides_A	0.954274629055813	0.038464752056489	0.810366154323107	1.0379960033883	0.77067081053055	0.957168459344155	1.03431944156597	0.824230066012898	0.820222735648569	0.852425653664483	0.90933983098808	1.05183392352757	1.09305285261397	0.528544571592223	0.771711013412597	0.925035270380512	0.727503152961412	0.86945992415875	0.706055198996106	0.796677188365627	0.992236340728095	1.18313242178519	0
d__Bacteria	p__Cyanobacteriota	c__Vampirovibrionia	o__Gastranaerophilales	f__Gastranaerophilaceae	g__Zag111	0	0.569863713182682	0.810039945798077	1.10448581658621	0.765255779328556	0.778062504222594	0.935966797169078	0.86540263101636	0.958235618062829	0.989894237680308	1.11331932876642	1.02549453988319	1.07089333237909	2.04511506120539	0.90165981464327	0.467452904671916	0.929212006034046	0.894949726045724	0.848762328952296	0.996861638217044	1.46518750468856	0.877965375578558	1.58550804535027
d__Bacteria	p__Firmicutes_A	c__Clostridia	o__Oscillospirales	f__Ruminococcaceae	g__Ruminococcus_D	0.541290683629727	1.49053467906215	0.822045404052703	1.09754416320816	0.881631239467189	1.00483696777053	1.04328090582336	0.750613943013146	0.855162896473627	0.842797779018853	1.0640630870915	1.01462480449587	0.902380585886749	0.837506422038429	0.8141644535999	0.654386542958829	0.812178618332326	0.928089898153191	0.882047790216106	1.09649330039354	0.867349710381234	1.36060247043981	1.47126837518148
d__Bacteria	p__Bacteroidota	c__Bacteroidia	o__Bacteroidales	f__Bacteroidaceae	g__Bacteroides	0.673326337012588	0.200149330770431	0.769684189908808	0.962922230428605	0.737845230382299	0.894060267679301	1.04293713191639	0.816429673387527	0.760021825420335	0.822145660305307	0.871100348033908	1.0408836436314	1.17556336199206	0.48130803911331	0.742796181516417	0.986566417840582	0.663711650308724	0.854710651461772	0.692528390029618	0.836660669420113	0.945616235879303	1.12784245032421	0.683602185158587
d__Bacteria	p__Firmicutes_C	c__Negativicutes	o__Veillonellales	f__Dialisteraceae	g__Dialister	0.728576629538494	0	0.828820586138969	0.903134804960912	1.1204543776593	0.98475498309393	0.844033690140994	1.05280921528823	0.871724647855198	0.866968935537501	0.990804913159375	0.987180256990906	0.95970199343114	0.85860382131186	0.815847694493644	1.13789807305407	0.902620524779659	0.964205958954314	0.977940833373805	1.03332675004112	1.01224562192375	0.995622260722012	0.353516042461624
d__Bacteria	p__Firmicutes_A	c__Clostridia	o__Lachnospirales	f__Lachnospiraceae	g__Lachnospira	0.353246321643065	0.178887732428186	0.801116901019186	1.25312912040736	0.953592083516539	0.954682809491654	1.03940226448951	0.894464154654067	0.923284958152683	0.927925321913971	1.07869231641791	0.970226428311583	0.997332078280323	1.5647106962988	0.89338110748036	0.807479542509687	0.8611014576889	0.955332475608851	0.92145732792973	1.23734813907435	0.983801724564031	1.32162393346236	1.15476337589225
d__Bacteria	p__Bacteroidota	c__Bacteroidia	o__Bacteroidales	f__Tannerellaceae	g__Parabacteroides	0.601351178966709	0.027730900891469	0.763415252248404	0.910646755011802	0.757102295176348	0.810992566216673	1.00042439936782	0.825924332884411	0.778032648202697	0.709872166002987	0.902411689705586	1.02114259448604	1.12692505750897	0.645595862432151	0.77948369781511	1.09474749897762	0.647060752092218	0.884886487745663	0.697159004337395	0.908251997823393	0.986400748325942	1.16043411525976	0.576385410643404
d__Bacteria	p__Bacteroidota	c__Bacteroidia	o__Flavobacteriales	f__Flavobacteriaceae	g__Arenibacter	0.44635762723059	0.56424680423674	0.850531877443096	0.710807332934733	0.874762836280831	0.829521399136162	0.985081004621667	0.8900889363338	0.932314649223946	0.845455756071089	0.902871413757213	0.976914871352444	1.04679326223594	0.499311130247054	0.875237750981436	1.06751783088417	0.907247185629631	0.968515817252606	0.858575746259985	0.895817271053644	0.8639896140274	0.985268737675049	1.20988271933034
d__Bacteria	p__Firmicutes	c__Bacilli	o__Lactobacillales	f__Lactobacillaceae	g__Pediococcus	0	0.203992822967409	0.720873546175476	0.889383278214577	0.918898690679324	1.21025328162418	1.236331324954	0.635739514525742	0.99345451987816	1.10926672260622	1.19677836412086	1.12189140187517	1.04427664845937	0.838895388346702	0.785062161066912	0.957100331326647	0.990847457049522	1.0527691004522	1.14854053508902	1.04770213963819	0.885648245687406	1.15397745465077	0.222148952652104
d__Bacteria	p__Firmicutes	c__Bacilli	o__Lactobacillales	f__Lactobacillaceae	g__Leuconostoc	0.214859401911041	0	0.811969993221317	1.03842383650686	1.19610056718452	1.54490311070301	1.19610489162197	0.984978794851672	1.06888260004693	1.11478935989818	1.17407294499079	1.1119541219418	0.981944304959201	0.902180516541686	0.833106126585336	1.21796732305661	1.05798568912324	1.03334486168313	1.17318230994014	1.04814363722019	0.907520609176446	1.08913490692892	0.008913833390626
d__Bacteria	p__Proteobacteria	c__Gammaproteobacteria	o__Enterobacterales	f__Enterobacteriaceae	g__Serratia	1.43150464598527	0.835666175971568	1.03986790478932	1.02483413429826	1.16234566426154	1.21844424941684	1.12902342953968	1.07518855865194	0.939052288878339	1.10056580586888	1.08523419514743	0.992307168612285	1.07777446066848	1.20619169940606	1.05640622327236	1.16066338297587	1.03445936525762	1.01712482432103	1.06213179661929	0.927910965126449	1.14435755330894	0.967681147956433	0.046547412362075
d__Bacteria	p__Bacteroidota	c__Bacteroidia	o__Flavobacteriales	f__Weeksellaceae	g__Chryseobacterium	0.372304998411324	0.296899102789201	0.80853723513941	0.796382234467401	0.826306987791567	0.822015921362088	0.882812167450207	0.906913387937359	0.971554605050327	0.927706930425636	0.956830115675931	0.959641365126001	1.10540795942972	0.503816048267244	0.928666497523289	0.911350496382243	0.925325330231663	0.939442192922549	0.887125635712324	0.859658066686153	0.868099607312334	1.07234022743448	1.66565053052835
d__Bacteria	p__Firmicutes	c__Bacilli	o__Bacillales	f__Bacillaceae	g__Bacillus	0.422885159872192	1.05445267003163	0.957744989047081	1.08143903559109	1.11324222297783	1.14255395925225	1.12760591296964	1.00617052286971	1.00086904176949	1.05463551198016	1.09839926105999	0.934133235895067	1.01380625026007	1.09954365085854	0.92613747187346	1.06504028731006	1.08997789766611	1.024528952949	1.10870183200089	1.00284567716952	0.88775661969088	1.03465384760137	0.731698357398662
d__Bacteria	p__Proteobacteria	c__Gammaproteobacteria	o__Enterobacterales	f__Vibrionaceae	g__Vibrio	1.56389043154056	0.93111346535536	0.986038366788953	1.10239244294839	1.01480443319464	1.10385206082158	1.01925462247159	1.08368067729395	0.891046235470858	1.175028621231	1.01947987906049	1.02702469575967	1.01938993151796	1.31323998940674	1.12866828881756	0.96370002728739	0.911389387393337	0.97129840623699	0.997151694070103	1.10667845529543	1.15054604068953	1.06070540657195	0.733185745312206
d__Bacteria	p__Firmicutes	c__Bacilli	o__Exiguobacterales	f__Exiguobacteraceae	g__Exiguobacterium_A	0	1.40939276584909	0.99705334720084	0.977038351397799	1.06849422845436	1.41984111650443	1.14015417131042	0.938386767987183	1.0827960076719	1.1975378777327	1.09944152375541	1.00087861834234	0.98738629120463	1.38995395441981	1.00138859339143	1.09896672963615	1.12383401649255	1.13046107289421	1.20240896007752	1.17519501465051	0.955205687267156	1.1628993331645	0.063853050272059
d__Bacteria	p__Firmicutes	c__Bacilli	o__Lactobacillales	f__Enterococcaceae	g__Enterococcus_B	0.642264007276808	0.14459483118738	0.700386737167123	1.02052927893836	0.86161450584846	1.1836421777843	1.25418312748637	0.614171581603193	0.892172907258116	1.04367039170534	1.12686619434186	1.07246967387173	0.924114619129298	0.720377629315762	0.752248275079589	0.940874685219418	0.853434594121521	0.972028980428787	1.1332040378452	0.884481052265868	0.855473808140047	1.10276376976372	1.4132761631605
d__Bacteria	p__Firmicutes	c__Bacilli	o__Lactobacillales	f__Lactobacillaceae	g__Lactobacillus_K	0	0	0.839289179536929	0.981910709415531	0.9737952614294	1.20197983133612	1.21847559956605	0.764431242684273	0.913278640325673	1.03976786104591	1.17384423941666	1.04778056760411	0.892454370817915	0.826102766562116	0.752892926308077	1.00099050691413	0.974291875719711	1.0633352930178	1.1221584697736	0.972603826195914	0.856841520967594	1.09786263822756	0
d__Bacteria	p__Proteobacteria	c__Gammaproteobacteria	o__Enterobacterales	f__Aeromonadaceae	g__Aeromonas	1.37447742926779	0.86919361523216	1.06004959604234	1.04869024936112	1.07873614581834	1.19109565338105	0.991211074314818	1.07667454977603	0.937918970232502	1.15439941393698	1.01257482821318	1.02153856744154	1.02661406114932	1.36603499622359	1.09871557773382	0.990624947541641	0.926589348611792	0.991336516237922	1.05302837056763	1.15424137155904	1.14265087600866	0.997246858900595	0.437764100149043
d__Bacteria	p__Actinobacteriota	c__Actinobacteria	o__Actinomycetales	f__Micrococcaceae	g__Glutamicibacter	1.53614712618904	1.07424855366849	0.994889413038119	0.891542781400917	1.14663528056351	1.182293407573	1.11283496564615	1.09510650419059	1.10243938827238	0.96261020283367	1.12646195697694	1.01287717650348	0.745439718153787	0.329898810131104	0.839478956672688	1.1066514588643	1.10527324473385	1.0278905455695	0.920541422713913	0.893509843279767	0.790047464409821	0.99204452593174	0.245525297029463
d__Bacteria	p__Actinobacteriota	c__Actinobacteria	o__Actinomycetales	f__Brevibacteriaceae	g__Brevibacterium	1.86161774611139	1.35912574047196	1.01326837261299	0.806780109194914	1.14840222359934	1.19904009749509	0.996266391789936	1.05770051008724	1.19651719429641	1.00592686933453	1.0772251929333	1.01343175040184	0.792892174817549	0.329309857396782	0.883445216688874	1.09716881560436	1.16741997931351	1.03430347483259	0.934560548556418	0.844452436403823	0.841705386805135	0.994224932603469	0
d__Bacteria	p__Proteobacteria	c__Gammaproteobacteria	o__Enterobacterales	f__Enterobacteriaceae	g__Proteus	1.66508868258251	0.052625105714388	1.1023460241375	1.06549577832272	1.02750579381943	1.16359094712551	1.00356004512882	1.07897810845954	0.86015582711751	1.09957986953388	1.03178372450547	1.01093617150651	1.04420212187107	1.3828749523825	1.04538337163345	1.11922925696156	0.874063776039347	0.94991922651572	1.0265082781883	0.852357017256703	1.22986745932234	0.938059669255917	0.637005296949839
d__Bacteria	p__Firmicutes	c__Bacilli	o__Staphylococcales	f__Staphylococcaceae	g__Staphylococcus	0.414159878906423	1.57033199848161	1.01526134815527	0.912800289372973	1.12762810787565	1.15447335228443	1.10989395294116	1.11390148658737	1.03652121306753	1.04315406941	1.07905105518023	1.03231983931319	0.911897254656939	0.581785306638535	0.938090223624708	1.24477812912017	1.0661436021106	1.08483289950069	1.16558392501288	0.841874516815311	0.850567301115513	0.980372945329982	0.726544616196022
d__Bacteria	p__Proteobacteria	c__Gammaproteobacteria	o__Enterobacterales	f__Enterobacteriaceae	g__Erwinia	1.56002792308255	0.101866418263364	0.926907417980591	1.00509727055021	1.11118265496933	1.12796694818275	1.09173275073963	1.04258381285566	0.916020347108295	1.07229242513318	1.03316711536438	1.08993779101616	1.04847386982649	1.26859400358378	1.00759692330779	1.0896537102415	0.947212526576634	0.969159088540928	1.04528648224352	0.95316025799921	1.15159982500064	0.894275139072046	0.339107808488363
d__Bacteria	p__Firmicutes_A	c__Clostridia	o__Oscillospirales	f__DTU089	g__Ruminococcus_E	0.240814716737417	1.6727322409399	0.832090511020585	1.17947986538857	0.964948206591482	0.906679143481891	1.00644939479288	0.770878645104705	0.940920327462874	0.926031759803643	1.12884519012128	1.02213243730401	1.02833777289414	0.663971494627511	0.782147450927008	0.76974468014862	0.900746523152994	0.970666760794414	1.01043506905937	1.10746173757255	0.811696940616227	1.061705759372	1.02213180523945
d__Bacteria	p__Firmicutes_A	c__Clostridia	o__Lachnospirales	f__Lachnospiraceae	g__Eubacterium_F	0.885196198021934	0.466309621702359	0.731841853505564	1.13288379116086	0.906082036685257	1.00461355752481	1.02002131266609	0.788097814526334	0.916977813022726	0.904628179671873	1.096188775514	0.995704893603112	0.983220956238778	1.67066619892518	0.854884822393127	0.711054888492105	0.81271129963427	0.950253951431703	0.92584953907074	1.29918410667432	1.01507195272745	1.27943051022823	1.79273807489234
d__Bacteria	p__Verrucomicrobiota	c__Verrucomicrobiae	o__Verrucomicrobiales	f__Akkermansiaceae	g__Akkermansia	0.167012288499701	0.146418536552244	0.824863273767971	0.897732097643176	0.918286256302163	0.774371347832687	1.00418833170623	0.944880036943761	0.892898798423553	0.938048733216658	0.85166014280789	0.970049567873402	1.17296676622489	0.885967606915542	0.938253579880745	0.843349597237602	0.784635782836843	0.925773349442032	0.844334681005423	0.670837137752439	1.0015230706706	0.967897576116037	3.5139001002622
d__Bacteria	p__Firmicutes	c__Bacilli	o__Lactobacillales	f__Streptococcaceae	g__Streptococcus	0.269674361677891	0.088950244148557	0.676378847886374	1.03731368043212	1.04805425666175	1.29258682094838	1.14079255381167	0.733331645971905	0.901125235853186	1.14483579789633	1.1247974407394	1.07236400231342	0.946689584056343	0.770968881358331	0.881591835456446	0.995045865401706	0.899459699845596	1.01682448593383	1.13036694255654	1.01599044126617	0.928063643739166	1.32754006520832	0.511428197357405
d__Bacteria	p__Actinobacteriota	c__Actinobacteria	o__Actinomycetales	f__Bifidobacteriaceae	g__Bifidobacterium	2.54712520297717	0.144844430429678	0.656298812545472	1.01036765508781	1.09956565929911	1.11150805732058	1.18197858400307	0.679879335994388	0.851534061330089	0.942767167424371	1.06456357476051	1.00304149324152	0.772530848675145	0.486293347879394	0.823608623392551	0.916863553134423	0.625520611000825	0.884504529528632	0.794176356406585	1.03015507446989	0.762446904101268	1.11155360601058	1.02561384998116
d__Bacteria	p__Firmicutes_A	c__Clostridia	o__Oscillospirales	f__Ruminococcaceae	g__Faecalibacterium	0.391483432463353	0.325423588674212	0.836779094591586	1.06130360057822	0.993955735337609	0.984585633680239	1.14352210764062	0.744085115381015	0.897816938941947	0.934816421295416	1.12989869376714	1.08957713619177	0.901483709060052	0.421930321231841	0.733457861968217	0.827401864609046	0.791163000444881	0.964187855945823	0.9350764285574	0.987068100209798	0.817122121750374	1.29193835777605	1.12460576278705
d__Bacteria	p__Firmicutes	c__Bacilli	o__Lactobacillales	f__Lactobacillaceae	g__Lactobacillus_B	0.112416081925587	0.042188202168473	0.7281959623921	1.18123762300619	0.942071677394139	1.22999711431594	1.17668062268714	0.612660954099013	1.03418802542842	1.05032687832748	1.15243210702917	1.12020353300362	0.998080173938771	1.0899994307659	0.870101101378243	0.983967705257922	0.936374432184937	1.02285804187871	1.15755758046661	1.03341163789382	0.938774970838374	1.02241659091443	0.292787064340587
d__Bacteria	p__Firmicutes	c__Bacilli	o__Lactobacillales	f__Lactobacillaceae	g__Lactobacillus_H	0.107478676166159	0.156446893328644	0.83115594016007	0.992106435193834	1.05450022233242	1.43367116785543	1.11502395224967	0.860091215078952	1.03717805873054	1.03053420687448	1.14322006156546	1.16086766224088	0.972956111083628	0.896356690626055	0.815392961654783	0.934151214263012	0.991780393646012	1.04648453229704	1.11195310333903	1.0197533730941	0.918051467542758	0.954782041281348	0.357417027565562
d__Bacteria	p__Bacteroidota	c__Bacteroidia	o__Bacteroidales	f__vadinHA17	g__LD21	0.573801387189733	0.305138808148484	1.04476362086433	0.756855245643558	0.904651243866961	0.905018040840389	1.10654769635562	0.976102453243642	0.856582414782404	0.763622449788032	0.88143324579684	0.847335305814709	1.06139884936506	0.629199145759096	0.888788604972484	0.854420121698488	0.863221718385276	1.01590287309122	0.83981767777277	0.943394077669095	0.911438014342346	1.09752975213411	0.813669699015257
d__Bacteria	p__Proteobacteria	c__Gammaproteobacteria	o__Pseudomonadales	f__Hahellaceae	g__Marinobacter	1.61490548015692	1.9487355524018	1.11839489412529	1.20300194906076	1.03229661043065	0.862230962752663	0.877069931262167	1.09773210798611	1.16634668616938	1.04435429627488	0.983003313440631	1.012004847286	0.994526142234557	1.30176868957019	1.20046655159206	1.02050337724856	1.11229009370491	1.00733420284211	1.0084264744707	1.17681822219392	1.12791159152634	0.945167997421194	0.349101551395207
d__Bacteria	p__Proteobacteria	c__Gammaproteobacteria	o__Pseudomonadales	f__Pseudohongiellaceae	g__Pseudohongiella	1.79608744961714	0.728073934329043	1.02052426660271	0.995595744217416	1.01845136770093	0.806932996144797	0.86389315062209	1.12514517394826	1.05975831772893	1.02614929272052	0.962271203666281	0.956763464200901	1.01574493159018	1.43113795307683	1.20295184330219	1.11032183228191	1.11311236051991	1.01235128881945	0.99304000393227	1.12691724579728	1.20901059389964	1.16964998444775	1.42413296821162
d__Bacteria	p__Firmicutes_B	c__Desulfitobacteriia	o__Desulfitobacteriales	f__Desulfitobacteriaceae	g__Desulfosporosinus	0.756089810315745	1.38954216823949	1.31302760211746	1.30499068206978	1.04439221153952	1.01866781826231	0.894443240193339	1.22858246714233	0.963369180804864	0.907574689414098	1.02831113292993	1.03768925320014	0.988401015709698	1.12417463930031	0.883305600585081	0.950521753705178	0.913791768674399	0.996888963686687	1.00361221413482	1.12898667856301	0.95644538835238	1.06642681202411	1.35387346210664
d__Bacteria	p__Proteobacteria	c__Gammaproteobacteria	o__Enterobacterales	f__Alteromonadaceae	g__Idiomarina	2.12519092650874	1.68908790166548	1.09002487709604	1.14103150048927	1.04652562735229	0.924068762573236	0.766574384518227	1.14281760783412	1.14522085665841	1.13537629276763	1.02481785080507	1.0351125474753	1.07803264375312	1.6274721327776	1.31498691522959	1.12173369159955	1.14918741970954	1.02722525687126	1.05743353015521	1.29883109721548	1.25302914867783	0.985408874899461	0.44223290101468
d__Bacteria	p__Proteobacteria	c__Gammaproteobacteria	o__Enterobacterales	f__Enterobacteriaceae	g__Leclercia	1.37750902068428	0.03892049295644	1.09807733894692	0.97052318654014	1.16024649941837	1.04157122459705	1.22199428708976	1.08415668937453	0.952417016898258	0.890994632134756	1.07032654170817	0.957446172527081	1.14510088631769	1.16085813181102	1.07362501779476	1.16719718300423	0.989497134414101	1.04386890627824	1.09252776946943	0.999471804180038	1.06495328176501	0.941434240022802	0.117732955845701
d__Bacteria	p__Firmicutes	c__Bacilli	o__Lactobacillales	f__Lactobacillaceae	g__Lactobacillus_G	0.050225748827732	0.186326179414522	0.845047118718122	1.02986219119532	1.08251998080175	1.3451829774145	1.10885141627447	0.824138485046642	0.980107836083514	1.02389189619601	1.12282067961241	1.09783937868773	0.951542265349315	0.740597501342701	0.82647146959394	1.00495181030528	0.995146494777836	1.05210783257936	1.11927673907764	0.914809999099507	0.838400131566013	1.01457449054129	0.616108274642485
d__Bacteria	p__Actinobacteriota	c__Actinobacteria	o__Streptomycetales	f__Streptomycetaceae	g__Streptomyces	1.12636984244868	0.845828056731433	0.974252643256161	0.959683283645828	0.979928238709004	1.08073820509276	1.03279280284817	1.02678149231227	1.01571190898961	1.03902805753312	1.04416543046579	0.989206381310515	0.904097905380152	0.514075362178198	0.930717455254811	0.916461977463901	1.0272695163308	1.00301778823848	0.913917161354915	1.0134192873831	0.857098405861969	1.07605173881804	1.29774272309633
d__Bacteria	p__Proteobacteria	c__Gammaproteobacteria	o__Betaproteobacteriales	f__Rhodocyclaceae	g__Accumulibacter	1.57513071995729	1.27024301359116	1.09459877095473	1.13572138283355	0.90239564357095	0.693189288778389	0.849180632706785	0.992730012193071	1.01631782702305	0.882744778333797	0.896321434404318	1.04740951528315	1.11063063813769	1.18440577405581	1.16659195822088	0.991612723444191	0.936344258557093	0.947557225676833	1.01875324564136	1.14667155194151	1.09081962556298	1.08708289942021	0.636693696973007
d__Bacteria	p__Verrucomicrobiota	c__Verrucomicrobiae	o__Verrucomicrobiales	f__Verrucomicrobiaceae	g__Prosthecobacter	0.73450055206887	1.55582869579172	0.797193535636995	0.958584681000664	0.779939972850567	0.660187985217795	0.926896169921764	0.813521247586349	0.869446124721312	0.774803554168544	0.888325418730083	0.989311943427031	1.03102761981725	1.00515333477457	0.899697780825978	1.01741798272851	0.914312271415908	0.944544147946963	0.974793583853754	0.856319097476956	1.08965564307023	1.03340093808372	2.53817544431297
d__Bacteria	p__Proteobacteria	c__Alphaproteobacteria	o__Parvibaculales	f__RS24	g__IMCC14465	0	0.1975741349757	1.1633280200153	0.982548174615503	1.11868638493681	0.882257563508607	0.914991542770072	1.33108126089446	1.59270315087816	0.980062163830492	0.968292558221322	0.970139359590693	0.967275641659453	1.66302120451363	1.28262543622766	1.17346525856968	1.83655419240814	1.09172413956292	1.04192174819498	0.997649158808456	1.17220943559799	0.75069227847546	0.410500995111438
d__Bacteria	p__Proteobacteria	c__Alphaproteobacteria	o__Rhizobiales	f__Rhizobiaceae	g__Agrobacterium	0.09759818658136	0.923864934998749	0.99275645200472	0.963173626630895	1.28690525181185	1.11213781806156	1.1655607252338	0.987832417525555	0.987182304065569	0.997785934784964	1.04388203741112	0.970438060174281	1.03417778110956	1.05889023573929	0.991210823066428	1.22649244799199	1.00055815350597	1.06040150671664	1.09636641702236	1.00646026827435	1.01071614933404	0.893831096739136	0.699923533724408
d__Bacteria	p__Actinobacteriota	c__Actinobacteria	o__Propionibacteriales	f__Propionibacteriaceae	g__Cutibacterium	2.28186510322793	0.078961411285745	1.04286945821893	0.917536532664342	1.0436800900442	1.21709543145617	1.19936883828006	1.23254583144128	0.958417005206578	1.00209480241789	1.03153884147917	0.955890055529318	0.733170517667641	0.30668207098573	0.944262837248899	1.09630775438695	0.993168918933535	0.913453462031587	0.852329322933202	0.893797952122302	0.851007252719564	1.06766933394289	0
d__Bacteria	p__Proteobacteria	c__Gammaproteobacteria	o__Enterobacterales	f__Alteromonadaceae	g__Pseudoalteromonas	1.43239387707314	1.7197440474985	0.897176172011179	1.11222264263078	0.946271122342615	0.870597504519937	0.85844677989004	0.9090959747972	0.901957374418559	1.13302465317245	0.975290821892741	1.02985732771533	1.02139725409012	1.29130765321363	1.12162407715666	0.96985758450537	0.942345766008881	0.940169766418942	0.985994174782863	1.2171238276483	1.10514608772444	1.08492654246619	2.28344363551598
d__Bacteria	p__Proteobacteria	c__Gammaproteobacteria	o__Pseudomonadales	f__HTCC2089	g__UBA4421	1.86248851229867	1.71149740970533	1.30402719502502	1.024459443556	1.03967766755425	0.932010361737423	0.964852060764042	1.16141432115519	1.5909076219039	1.09164288569609	0.881714011972236	0.915762309383818	0.892227703427193	1.26750790557138	1.24626766768206	0.984986075591093	1.65308465447761	1.13601964506208	0.972165961065629	0.720647689030023	1.12632178455531	0.986417849804245	1.41789186353931
d__Bacteria	p__Proteobacteria	c__Gammaproteobacteria	o__Pseudomonadales	f__Pseudohongiellaceae	g__UBA9145	2.05910770284585	0.647030015784135	1.1984453540829	0.879317210664431	1.12441617394553	0.786965381438296	0.966135811876262	1.15140209276843	1.24378295695279	0.968362454980146	0.853992931926209	0.887854616717406	0.892798630829727	0.898576128948173	1.22623534140968	0.974745814856813	1.37984332277844	1.08504665271704	0.977449526043066	0.747281051980509	1.03173473814135	1.05708772650279	1.49644706210108
d__Bacteria	p__Proteobacteria	c__Gammaproteobacteria	o__Pseudomonadales	f__Litoricolaceae	g__Litoricola	2.7195338144111	2.24671841287381	1.36452417385614	1.2479951538395	1.41974238955565	1.09572119256503	1.13805488643816	1.57682386397586	1.30926941589056	1.02508792217163	1.02353885542232	0.980587098547763	1.07657130312268	1.23098300825936	1.43350831942804	1.17650503187284	1.60149685386577	1.15236562780654	1.08017280108019	1.10258435416492	1.0366692012434	0.953326952126888	0.401712267909538
d__Bacteria	p__Proteobacteria	c__Alphaproteobacteria	o__Rhizobiales	f__Rhizobiaceae	g__Brucella	1.30791256299659	1.12291070972465	1.07308838758576	0.904549533750207	1.28713556753794	1.06728636239381	1.09996027131787	1.14700774140818	1.07768835833576	1.09678995170025	1.04539688334866	1.00073320048082	1.05824662685054	0.979664807691945	1.154227264176	1.12091695486058	1.09305598827137	1.03086178086781	1.12900615938182	0.872207775223045	0.985649561722154	0.91700420933918	0
d__Bacteria	p__Proteobacteria	c__Gammaproteobacteria	o__Enterobacterales	f__Shewanellaceae	g__Shewanella	1.4950178042616	0.875025738983601	1.08542588926748	1.02948564141463	0.923435944915408	0.966429688649058	0.818560099486713	1.06846025195634	0.9538181904167	1.20037123074854	0.966381081995555	1.02565591952406	1.00406469467765	1.29757131572549	1.2252444110838	0.954642961838013	0.910218290769378	0.911070705627475	0.98813291430838	1.11704531755201	1.12803535724867	1.04279410053655	1.07579447783628
d__Bacteria	p__Firmicutes	c__Bacilli	o__Lactobacillales	f__Enterococcaceae	g__Enterococcus	0.241111028084921	0.033582777533618	0.855365816509085	0.988657615218977	0.99446203616177	1.40510884854332	1.21953948958464	0.721064579513521	0.898918504949639	1.09382279717266	1.12304087584729	1.02130868136441	0.840335034670516	0.747028578203581	0.725074942706964	0.970404164650808	0.901207906438552	1.00445451430085	1.14932077518963	0.907756584269476	0.892024556448839	1.22690116235816	0.242212564169406
d__Bacteria	p__Bacteroidota	c__Bacteroidia	o__Flavobacteriales	f__Cryomorphaceae	g__Coccinistipes	0	0	0.992410901985858	0.921090194851789	0.992338918876133	1.07966515653477	0.898123843351513	1.05348789017675	1.19778282737631	0.995546425436408	0.860076736343843	0.958869047731687	1.25779471616008	0.553129937344301	1.04767592192688	1.05185560771024	1.16837706544984	1.01515940151126	0.828724580120969	0.77104846435976	0.987107488493298	0.887822161401486	0.653349544047741
d__Bacteria	p__Firmicutes	c__Bacilli_A	o__Paenibacillales	f__Paenibacillaceae	g__Paenibacillus	0.467078694598963	0.208538804141114	0.78257127243127	1.06531082836354	0.89950495747375	1.18202248643374	1.18916159061537	0.913100003086041	0.805569852741777	1.13033904536542	1.05275596525611	0.976652610778788	0.938739142818396	1.16777279812611	0.8759530467528	1.00312668031966	0.859134353109077	0.993940991675979	0.963435097702428	1.06663297740698	0.893712708635112	1.2198382543073	1.87410291308826
d__Bacteria	p__Proteobacteria	c__Gammaproteobacteria	o__Enterobacterales	f__Enterobacteriaceae	g__Providencia	1.49653990007592	0.382255197966947	1.08766483878775	1.10492348523305	1.03373257338964	1.2012410704473	1.0212500744153	1.09898542297978	0.881439059662122	1.08688348672958	1.04654544283121	1.00897355393109	0.953682160556819	1.40408812812981	1.05568725096914	1.08084577688684	0.900493025857783	0.986685945199177	1.00582119431916	0.831002301271202	1.27903990016016	0.939595395841075	0.672492826587168
d__Bacteria	p__Firmicutes	c__Bacilli	o__Lactobacillales	f__Streptococcaceae	g__Lactococcus	0.083748679021032	0.148959811557528	0.737847336140047	0.908369578278397	1.01172063247394	1.24068754793522	1.1877361982984	0.841167988143072	0.957311357158617	1.05790062268859	1.12713735121423	1.07587188511301	0.955934901303709	0.786707821644842	0.789185508025378	1.06042472047926	0.923903941026914	1.02645702236063	1.17328068383271	0.905661421136172	0.898263526370099	1.16421299909671	0.683175802345525
d__Bacteria	p__Firmicutes	c__Bacilli	o__Lactobacillales	f__Lactobacillaceae	g__Weissella	0	0.119052218070509	0.799488902134257	0.99841999300166	0.958626110971447	1.51250161670557	1.14151294359845	0.726838745321658	1.01252423552783	1.09448691967236	1.12295267193816	1.09713366618102	0.994665516412015	0.754323055809582	0.755304071232062	1.10656746262166	1.03577639953554	1.0411212186891	1.17879583379437	0.958119783996129	0.876153195432069	0.986881229516401	0.822776286103416
d__Bacteria	p__Firmicutes	c__Bacilli	o__Lactobacillales	f__Enterococcaceae	g__Enterococcus_A	1.05900372135574	0.387285104140568	0.900153106296396	1.11529981258619	1.02152307975491	1.11382420565856	1.27439084252779	0.691402956199645	0.848322241524721	1.00498869237998	1.14708785174185	1.05202451463577	0.944586121600645	0.67374728113253	0.73640231293519	0.919464244583801	0.878508557907811	1.02017124079613	1.08997159254273	0.947098044978392	0.845972179165542	1.2593746967186	0.935551985014809
d__Bacteria	p__Firmicutes	c__Bacilli_A	o__Brevibacillales	f__Brevibacillaceae	g__Brevibacillus	0.746041030504878	0.878459044441531	0.908555781908663	1.0818324574804	1.21497087319379	1.28592996817025	0.994350111209059	1.06195205717492	0.916502332093171	1.15383306520466	1.05743612351716	1.03171267520557	0.908401426322942	1.10501452527667	0.861339118796181	1.0868559308259	0.965125119199518	1.025313358218	1.01431721827954	1.06698498825099	0.921801598496232	1.16613018813447	1.72554244554332
d__Bacteria	p__Firmicutes	c__Bacilli	o__Lactobacillales	f__Aerococcaceae	g__Aerococcus	0	0	0.850793312634553	0.92951226828651	1.038045630585	1.25341354684453	1.12285189416075	0.819989826219856	0.995054741571994	1.06569615614629	1.08739627837423	1.07220470463683	0.902144808607638	0.824317925058651	0.772424646927707	1.05005833568035	0.938504349288886	1.02275488326043	1.14127734213129	0.942687994463817	0.928929954099219	1.03963424105795	1.29524595026716
d__Bacteria	p__Campylobacterota	c__Campylobacteria	o__Campylobacterales	f__Sulfurospirillaceae	g__Sulfurospirillum	0.40272559971607	0.547293459502202	1.41065811435903	1.06106535966766	1.07759918820226	0.906476825926446	0.831967308037245	1.26042659631091	0.894530643015459	0.87243965294673	1.0066672090015	0.955053086128926	1.06782263361869	1.70488486324398	1.09129265893196	1.27727493720865	0.993434483211568	1.02926592885118	0.969240791951217	1.590505969695	1.1401688338501	0.960398456112427	2.3205958498931
d__Bacteria	p__Proteobacteria	c__Gammaproteobacteria	o__Enterobacterales	f__Enterobacteriaceae	g__Salmonella	1.42620349974622	0.022259038615135	1.14326248726774	0.996565494102364	1.06283509180373	1.10936026250558	1.1279572164495	1.1131617837065	0.876569749939394	1.0462635597171	1.02538982658055	1.06532586174699	1.0770341023301	1.18052741135361	1.08715548531339	1.06375193797912	0.930066131839079	0.943034343195538	1.04969631135728	0.925953808750481	1.1259498983278	0.902159297676895	0.017338074309803
d__Bacteria	p__Bacteroidota	c__Bacteroidia	o__Bacteroidales	f__Rikenellaceae	g__Alistipes	0.482175038477614	0.294756655057216	0.916145768970243	0.846875551178345	0.781627774401849	0.883898272666986	1.01876325785408	0.843912242493934	0.855913327572598	0.81339885147016	0.94942408361975	0.963750401434542	1.07745489349621	0.510804201166324	0.858735873106104	0.938525806596504	0.750177996303699	0.887600102411562	0.726082921046	0.841820113456719	0.932156545962665	0.93865111990448	0
d__Bacteria	p__Firmicutes_A	c__Clostridia	o__Lachnospirales	f__Lachnospiraceae	g__TF01-11	0.465122795457754	0.20151407098666	0.683802095279243	1.21354307542385	0.844298666235837	0.900682786164154	1.1305990590943	0.819889142902314	0.832777337928174	0.842744123184702	1.11674813790866	1.02596612693971	0.970684927479771	1.4611908043687	0.832073423159229	0.65861012172024	0.645359927496934	0.895598010373248	0.910945338628478	1.27823594447822	0.920791367344123	1.31407037441003	2.97232370433467
d__Bacteria	p__Proteobacteria	c__Alphaproteobacteria	o__Rhizobiales	f__Rhizobiaceae	g__Ochrobactrum	0.311025686030991	1.45943687499931	1.021518526019	0.903552785292263	1.32184300659322	1.05097853573882	1.14189167474825	1.08380550893579	1.02388316858009	1.03297219558708	1.06000853486816	0.955167594199215	1.05399199987508	0.834843770607013	1.07804709650061	1.2281511321741	1.01212742684476	1.07361598144679	1.1069902373759	0.889897019929073	1.00060357515989	0.931506011029751	2.06611824615816
d__Bacteria	p__Verrucomicrobiota	c__Verrucomicrobiae	o__Pedosphaerales	f__UBA1096	g__UBA1096	0	1.70035309208908	0.946857405313664	0.812246312891464	0.943023734488649	0.744487621320431	1.0117560999369	0.97077111967727	0.927962271179646	0.737412135252052	0.736817893148778	0.77739501015283	0.90231523690725	1.39944649458302	0.937136066002686	1.23845382894501	1.0597983646408	1.00281540222009	1.0062020817661	0.581933858104951	1.18638203602352	0.822835872100132	1.91496854228824
d__Bacteria	p__Patescibacteria	c__Paceibacteria	o__UBA9983	f__Yonathbacteraceae	g__UBA1550	0	0.797700187563611	1.12063113995459	1.12148578961175	0.791369309872213	0.689299999121677	1.01395316456379	0.747018884573272	0.94883098369216	1.01528489240613	1.02994026224262	1.03865668083835	0.941400644104073	1.32564505705938	0.891436376214642	1.38681883947944	0.96337595617149	0.917655680809036	1.06107814727298	1.45461418773588	1.11412711137736	0.969853031233659	3.72429810231096
d__Bacteria	p__Patescibacteria	c__Paceibacteria	o__Moranbacterales	f__UBA11712	g__UBA11712	1.53586600581737	3.00718908128836	0.793976039236901	1.02655371260274	0.598327163873637	1.1717910035111	0.996935913425858	0.79246728238423	0.502128808994036	0.881048932424911	0.979861416710185	1.00892167198677	1.34703037399396	1.4093245743591	0.902868027175737	0.534318893226463	0.594499993955983	0.9828237354631	1.0349084699459	1.24818698600384	1.12959026454954	0.922662045019221	0
d__Bacteria	p__Proteobacteria	c__Gammaproteobacteria	o__Betaproteobacteriales	f__Methylophilaceae	g__Methylophilus	2.21004682282717	1.25835492365751	1.04633891143136	1.06800119789855	0.946771847489068	0.88420625977888	0.940130514784979	1.14067266640479	0.986694978352076	0.981081144113662	1.0104390552923	0.921724729877823	1.24300132620046	1.65309718948433	1.28482027954167	1.17727908499193	1.01155954156051	0.982666366333724	1.08674308576905	1.30132248677887	1.35649749068899	0.917876583506414	1.18019917163373
d__Bacteria	p__Bacteroidota	c__Bacteroidia	o__Bacteroidales	f__UBA932	g__RC9	0.254674383428559	0.178545110434782	0.843684531189391	0.890876570170174	0.793271127698695	0.987482945460312	1.0621579613234	0.698082145929887	0.95156609038184	0.847468103945182	0.924602093788681	0.928769850856485	1.07089881381754	0.640747971726886	0.835436889918664	0.903199018756358	0.840438200892704	0.91557359215562	0.725106244973021	0.753155114457273	0.93335801720331	0.958106503361458	0.385041826669653
d__Bacteria	p__Proteobacteria	c__Gammaproteobacteria	o__Enterobacterales	f__Enterobacteriaceae	g__Enterobacter	1.32043479278187	0.009601767238758	1.01903004382628	0.987293497039553	1.06743384744347	1.01090811958743	1.15612006183469	1.06235929648722	0.884853962059366	1.11251197360108	1.05710324349703	1.04887406978367	1.09296814486414	1.29577404718528	1.04476995529882	1.10870924146119	0.948071899913538	1.00579134165181	1.06738504477749	0.995743508491271	1.1835901321841	0.962079446796143	0.545446727769207
d__Bacteria	p__Proteobacteria	c__Gammaproteobacteria	o__Pseudomonadales	f__Pseudomonadaceae	g__Pseudomonas_B	1.72544670193241	1.347288438055	1.05392444609901	1.07952425202226	1.13153132360003	1.06894226042468	1.06142947684285	1.09060465143706	1.05495936175395	1.03667588903576	1.02442081151974	0.976201602722328	1.04404518965748	1.33210404434231	1.0551459182937	1.09710880489777	1.00352541626893	1.03908882782954	1.03511596423032	1.20900885174034	1.07145094846711	0.816924589748778	1.6017203169602
d__Bacteria	p__Patescibacteria	c__Microgenomatia	o__GWA2-44-7	f__Woesebacteraceae	g__UBA12026	0	0	0.522671348861115	1.11237751498463	0.713699998582344	0.62593095055135	0.946856170592077	0.779545988575227	0.742011034783571	0.97482299491623	1.00560739919015	1.10677537704639	1.41733758842705	1.24057224223911	0.878001631019838	0.821107682307539	1.2880293010103	1.17480744456066	1.29526740140816	1.00917526884605	1.07423183053545	1.3345043871932	0
d__Bacteria	p__Bacteroidota	c__Bacteroidia	o__Bacteroidales	f__Dysgonomonadaceae	g__Proteiniphilum	0.117342078687252	0.067659026852441	0.93071343643349	0.79467792389176	0.85824400945996	0.831733669756192	1.10496366085168	0.88616346240915	0.851936963590029	0.769527531423552	0.904452728480038	0.897840249585126	1.06161722638362	0.598309104511128	0.816842695409003	1.08727792246243	0.814922481444351	0.906596303061382	0.756370641270648	0.853131827178037	0.922510869597942	0.871922942760887	0.073350053856908
d__Bacteria	p__Patescibacteria	c__Paceibacteria	o__Moranbacterales	f__GWC2-37-73	g__UBA12068	0	2.34536384429137	0.774220277329896	1.04921785320923	0.471630185703493	0.741844516974462	0.799033744368307	0.538572981846098	0.792581029341898	0.889543865712814	1.05493648712553	1.01442788643133	1.25342556333117	1.23917824625129	0.948658908468905	0.805275120541254	0.736876044408206	0.950650382816689	0.989488687760325	0.959215321557488	1.09158868395845	1.15094384322267	0
d__Bacteria	p__Elusimicrobiota	c__Elusimicrobia	o__Elusimicrobiales	f__UBA9959	g__UBA9959	0.218415849643178	2.53029461969989	1.17818936029791	1.12484059884488	0.80990094633171	1.0068777689354	0.973059993609329	0.857070750537622	0.968081965954911	0.840470872822041	0.962957929617672	0.871789423075155	1.25202163460286	1.37403069346115	1.04865507051791	0.672489234905313	0.966306656448963	0.992319723567369	0.887339228277795	1.34910935264069	1.1630813443626	0.921328654992551	0.704126690288376
d__Bacteria	p__Firmicutes	c__Bacilli	o__Acholeplasmatales	f__Acholeplasmataceae	g__UBA2284	0	0	0.915578062360921	0.654548556102592	0.957374864212309	0.802588103681261	1.24082327548904	0.55366112721638	1.00437050988761	0.99044216105338	1.0621047478306	1.02246756929297	0.617391784830845	0.729848792785508	0.83536785526569	1.15111990306469	0.968028792185417	1.02907447929392	1.03274929202773	1.09098999023733	0.728544327695881	1.29536028738843	0.561738851214872
d__Bacteria	p__Patescibacteria	c__Microgenomatia	o__GWA2-44-7	f__Woesebacteraceae	g__UBA8517	0.410274492331051	0	0.548050734869263	0.99200454210976	0.957696510560904	0.887103828325063	1.03896737292282	0.984987892774843	1.12560903627228	0.974347261365965	0.931665381143313	0.985967865921437	1.29590728922539	1.18076120795926	0.961609941852791	1.14103185680282	0.47108437222107	1.11141919221818	0.998174602660173	1.0165318938334	1.06019366398523	1.23723489008639	0
d__Bacteria	p__Proteobacteria	c__Gammaproteobacteria	o__Betaproteobacteriales	f__Burkholderiaceae	g__Hydrogenophaga	1.52167273692442	2.14596032284071	1.19026550488058	0.923070858565889	1.13658488951522	0.924979195582625	1.00409181029476	1.11961252233234	1.23196287472567	1.01892362972411	1.02421291999127	0.945709511585659	0.999968625689124	1.21155869365956	1.19812529324494	1.04286222498883	1.15953260229653	1.06563399868487	1.07686629645591	1.10092443518783	1.15000518553363	0.912722074207836	1.41155349084149
d__Bacteria	p__Patescibacteria	c__Microgenomatia	o__GWA2-44-7	f__Woesebacteraceae	g__GWF1-31-35	0	0.189884909954702	0.472166442170372	1.01754762785728	0.611346174475323	0.910845920696994	0.972956553991172	1.05128609106768	0.837234597040561	0.996855789549475	0.938485297781892	0.999444626007575	1.58201299877242	1.16550890241262	0.857659683637445	0.646182791333601	1.21768457884096	1.03806361897575	1.19827195377998	0.818791468482032	1.06239842899932	1.03280939625396	0
d__Bacteria	p__Firmicutes_A	c__Thermoanaerobacteria	o__Thermoanaerobacterales	f__Thermoanaerobacteraceae	g__Thermoanaerobacter	0.132752622819924	1.88438467089246	1.05171813076859	1.47697900717644	1.11957630721184	1.0600271967395	1.19845101454939	1.08287570356375	0.866130756998269	1.0739755774436	1.09263641501428	1.11515318117152	0.907379050612254	1.56481628523721	0.994267489035532	0.974355049012035	0.914563552855231	1.01596647238113	1.11991419895143	1.14930175615128	1.07316548169219	1.00866595372987	0.448790986241739
d__Bacteria	p__Firmicutes	c__Bacilli	o__Bacillales	f__Bacillaceae_G	g__Bacillus_A	0.811879592018541	0.914484912273887	0.881572200852119	1.23763049134093	1.04130861348674	1.42026581454133	0.985881052657714	0.980575462986489	0.916213248734652	1.25829120103781	1.03158769166953	1.07631484192241	1.02182638037377	0.905849640191785	0.81886679961732	0.953961534522797	0.907392697836779	1.04531434611496	1.0928743525004	0.928496780183434	0.881101101241216	1.34720573408185	1.59710392638884
d__Bacteria	p__Proteobacteria	c__Gammaproteobacteria	o__Betaproteobacteriales	f__Rhodocyclaceae	g__Thauera	1.63963746725383	1.66340694804574	1.24902733132489	1.19105034977753	0.981798745101291	0.918991251921794	0.878671942162591	1.10524895937478	1.09712387477688	0.985906832647381	0.991462341625431	1.05848384662201	0.981720964946623	1.27904824780813	1.16959720993098	1.09489085326429	1.08126674648292	0.989156732755274	1.02805638813345	1.17465331865766	1.13042544705081	0.982450605616251	0
d__Bacteria	p__Proteobacteria	c__Gammaproteobacteria	o__Betaproteobacteriales	f__Burkholderiaceae	g__Massilia	1.41333814737645	1.61210314966731	1.01928042646129	0.958057722814364	0.904754813707436	0.903744228111534	0.962824830797039	0.914830934195779	0.992580229569162	0.954231304315231	0.94900311337802	0.99563780132543	1.16323479246416	1.44662179359607	1.13858226487722	0.996405288118864	0.98400565871127	0.985994671984395	1.03413503887269	1.21716363096113	1.20305754829826	0.989035238053019	0.599362143811894
d__Bacteria	p__Firmicutes	c__Bacilli	o__Bacillales_A	f__Planococcaceae	g__Lysinibacillus	0.163396101672712	1.15569461937349	0.873862133146022	1.09661855930436	1.12219475444106	1.26013268762266	0.907154953835462	1.04829445856367	1.01692993348391	1.10439008208848	1.07425676170313	0.995022387311622	0.809435194361773	1.15536261431933	0.820730092922443	1.16673764615349	1.03347710971141	1.06224512200034	1.06850903105866	1.10671534904303	0.863398299021769	1.20330222073692	0.769411841915763
d__Bacteria	p__Campylobacterota	c__Campylobacteria	o__Campylobacterales	f__Arcobacteraceae	g__Arcobacter	0.250905810544274	0.158529930168088	1.20307775429164	0.922334820153296	1.04229496342894	0.901689673296443	0.851156965243318	1.22395730300532	0.904599193189266	0.964398491605174	1.00186204452056	0.967335718697723	1.08514038154297	1.63456573264686	1.1663596759903	1.25327961205671	0.98583583557095	1.00231543934882	0.978410982417926	1.53057623773665	1.1373579231763	0.924538104846662	1.65633753808992
d__Bacteria	p__Campylobacterota	c__Campylobacteria	o__Campylobacterales	f__Thiovulaceae	g__Sulfuricurvum	0	0	1.28366061012775	1.12056006792295	1.00945343533187	0.993744603982764	0.88803981521377	1.22870400119375	0.932700703170009	1.05258712946135	0.988288073177151	0.968434118108835	1.26462705936318	2.01904152193686	1.25369902418585	1.35006582456577	1.05125906904938	0.995588984436985	1.07176101175666	1.90356077338999	1.24350890226826	0.940078965538852	0
d__Bacteria	p__Campylobacterota	c__Campylobacteria	o__Campylobacterales	f__Thiovulaceae	g__Sulfurimonas	1.23497511217232	0.736927663265322	1.17119296509411	1.09008449777588	0.969118685519857	0.919504320531923	0.828593623428057	1.21281435966192	0.895609686589042	1.06138635638884	0.952979805530458	1.00028193200345	1.26030479294766	1.84154628483124	1.20800797592896	1.11252213299924	0.957987205851765	0.969805807568584	0.995013214966011	1.61877366641555	1.20407969432992	0.983780206723763	1.05375237972516
d__Bacteria	p__Verrucomicrobiota	c__Verrucomicrobiae	o__Opitutales	f__MB11C04	g__MB11C04	1.0713157242803	2.44088544400229	0.889307769203496	1.04498372853813	0.902162465246699	0.785048181098313	1.0050445220709	0.9514063961714	0.947805155641703	0.740760755599814	0.792104978025479	0.863889968061956	0.998978766364921	1.46124220651893	0.966951572588002	1.28750689259268	1.09372889265425	0.893920156888823	0.997517351619616	0.74921589357914	1.13650904854217	0.748311453773426	1.65908589264322
d__Bacteria	p__Actinobacteriota	c__Acidimicrobiia	o__Microtrichales	f__TK06	g__MedAcidi-G3	2.21828243983042	0.072260598559974	1.61877034015421	0.840881232690798	1.19151235298357	0.980105125910104	1.00924963252222	1.16520761858616	1.79968844054368	0.991487420715619	0.833673625060398	0.894877869342376	0.742817550349941	0.115799418194631	0.999045045863683	0.898918658858415	1.90316594386123	1.20071354870993	0.845257556215252	0.687437873756166	0.739266223997071	0.682986909871777	0.475462421175306
d__Bacteria	p__Thermotogota	c__Thermotogae	o__Thermotogales	f__Thermotogaceae	g__Thermotoga	1.10477247012613	1.75013775119132	1.20288043719065	1.05783921915601	1.2647305461757	1.07287643131866	1.33351007336259	0.892345437059495	0.889526093060104	0.987308904762424	1.03851339607054	0.957735803892296	0.886935715893029	1.87135349416053	0.937530416667551	1.44752897221842	0.950602604226907	1.1085176820737	1.1086100033103	1.28060782786094	1.08208018007045	1.10841301575347	0
d__Bacteria	p__Actinobacteriota	c__Acidimicrobiia	o__Microtrichales	f__MedAcidi-G1	g__UBA3125	2.14440423250961	1.67631016104011	1.51158481080833	0.952657596306264	1.34068914787853	1.24992014029612	0.940407447599069	1.272352552036	1.5652829205564	0.937780579083959	0.978192111010973	0.910835511177766	0.720225049213025	0.065914720910849	1.02812987394473	1.04802244198784	1.64625416353647	1.11112638185252	0.816582607725049	0.896173496868983	0.822542369365539	0.786080935271776	0
d__Bacteria	p__Actinobacteriota	c__Coriobacteriia	o__Coriobacteriales	f__Coriobacteriaceae	g__Collinsella	0.10328599411022	1.93139889919022	0.914786805560061	0.896103965820178	1.0935753796853	0.929053215010291	1.16246240416388	0.776774215427985	0.866769749487531	0.979902062631151	1.14366164949316	1.00678461551818	0.848140683178081	0.354889832316376	0.812601873565991	0.961382326650412	0.85642797381663	0.987695019202202	0.924731464285835	1.07798270741922	0.818447604190746	1.09909585983785	0
d__Bacteria	p__Bacteroidota	c__Bacteroidia	o__Flavobacteriales	f__Flavobacteriaceae	g__Maribacter	0.676156216802522	1.01171958577282	0.814843034508406	0.783250302768703	0.90535459581585	0.866530947705721	0.940259090057164	0.907796541552962	0.953478670627818	0.937003647927841	0.932711512193245	0.931182800943194	1.1111161249954	0.439381736090198	0.909504753690786	0.937063479106154	0.939344882038627	0.987161669965396	0.909144181629003	0.92079681193624	0.870595858889421	1.0556557905691	1.94977953535371
d__Bacteria	p__Actinobacteriota	c__Acidimicrobiia	o__Microtrichales	f__MedAcidi-G1	g__MedAcidi-G1	2.48338285094527	1.65433221791985	1.56860008239467	0.885042599295724	1.30122924878466	1.22066041466143	0.998465498727621	1.19880699393309	1.71013080661588	0.891805189500405	0.929932663233421	0.901324923084354	0.833916772653222	0.106091945999012	1.01582428075771	1.16220387332292	1.92885013035466	1.22458091670734	0.856322057132078	0.920165847776644	0.768865470899928	0.787508050106346	0
d__Bacteria	p__Bacteroidota	c__Bacteroidia	o__Flavobacteriales	f__Flavobacteriaceae	g__Leeuwenhoekiella	0.106363427632637	1.09454401112203	0.831673049815065	0.73601244842661	0.912398922874807	0.884661216501637	1.02681114488353	0.927355405506855	0.941323362885737	0.900168716865957	0.907957041950801	0.948042635212329	1.17085880177385	0.532606623179512	0.909424442082973	0.997870758925484	0.898547151834885	0.94784189233411	0.905780616326503	0.859471526329874	0.90318502339519	1.04833807217567	1.29273155354296
d__Bacteria	p__Actinobacteriota	c__Actinobacteria	o__Corynebacteriales	f__Corynebacteriaceae	g__Gordonia	1.56929387688125	1.12908495360221	1.0807283170508	0.875970052661059	0.962742434456125	1.07086340592929	0.914609576578159	1.06555757307844	1.34575580962439	0.881218514273047	1.0578699803911	1.02851296138012	0.677612910048476	0.249020972745434	0.856966095341762	0.999933445723013	1.33812684612289	1.05244627034927	0.929774109403148	0.827045248279021	0.715468198995319	0.991552966021377	0.828651666016821
d__Bacteria	p__Proteobacteria	c__Alphaproteobacteria	o__Sphingomonadales	f__Sphingomonadaceae	g__Erythrobacter_A	0.954700935917246	1.51881565077876	1.02660932129695	0.848854076445878	0.993870904493604	0.86004610335464	0.88827245331162	1.02174949113913	1.266570189029	1.02331428314542	0.958621353050095	1.00812277413768	1.0671758563042	1.13310641340978	1.20999808718114	1.01138416447763	1.25150905372169	1.02007377444713	1.11382103493224	1.07869589085078	1.158801528523	0.962018164048002	0.125565661446835
d__Bacteria	p__Proteobacteria	c__Gammaproteobacteria	o__Pseudomonadales	f__Halieaceae	g__Luminiphilus	2.14072616526183	0.903111491299222	1.21826695542805	1.02914965764236	1.10018046480318	0.846184506802961	0.912666540066579	1.28608027305716	1.48841175438391	1.05120039621876	0.922464032629475	0.91626987816456	0.948260442736271	1.21646925104733	1.21116685919103	1.00700619389484	1.58504574323286	1.10004394511139	0.94168613434332	0.844426326209254	1.14525412748086	0.909502787430327	1.99938393693601
d__Bacteria	p__Firmicutes_A	c__Clostridia	o__Lachnospirales	f__Lachnospiraceae	g__Hungatella	0.289029755507809	0.341411988490351	1.02407693149565	0.921926589930409	1.04788063857213	1.27324853498851	1.3274636763057	0.83711963282899	0.752910835501362	0.959207120386485	1.09591791078173	1.00090538974716	0.908405063313764	1.03733789691955	0.847093809594023	1.04120785659311	0.819461276346387	1.03419188926599	0.876878823240918	1.10474510789772	0.849492876212318	1.25048009503449	0.631264233687336
d__Bacteria	p__Verrucomicrobiota	c__Verrucomicrobiae	o__Verrucomicrobiales	f__Akkermansiaceae	g__Roseibacillus	0.56919735366124	1.50950995007477	0.860587679537328	0.895989081041208	0.872358417881237	0.711819820037229	0.984131680325101	0.843589705611172	0.841299591501804	0.718441515721798	0.761678848680903	0.85241576219061	0.87881750092582	0.933762229636187	0.860922785013538	1.1240845966726	0.999416307838176	0.93871509875163	0.979014325095185	0.629202261677279	1.02097285963209	0.802946407966051	3.38117583516332
d__Bacteria	p__Verrucomicrobiota	c__Verrucomicrobiae	o__Verrucomicrobiales	f__Akkermansiaceae	g__SW10	0.166925303145989	1.55907487056602	0.85602024628786	0.879586642207703	0.88185772779644	0.74214112387525	0.99659134413552	0.856713789439177	0.882540947212363	0.828415794899585	0.812808151104384	0.871010768362401	0.94500737395525	0.85593861217043	0.957522793836594	1.23555078439947	0.982051044469512	0.926824135656178	0.923325067102623	0.565630699190176	0.984205480299111	0.818697895023609	3.49909517498762
d__Bacteria	p__Proteobacteria	c__Gammaproteobacteria	o__UBA10353	f__LS-SOB	g__UBA5682	2.06681501615757	2.50601700839092	1.29866181811084	0.846981406173546	1.63005214120029	1.04721852006785	0.960048252318028	1.44769713114506	1.34211685862763	1.0589092083553	0.84326883710458	0.885750290343277	1.02594745953877	1.09548766330551	1.20396300005645	1.16248723441137	1.59146646616036	1.1772198663212	0.940965934136359	0.795247598551338	1.07157032580962	0.736666586227139	0
d__Bacteria	p__Proteobacteria	c__Alphaproteobacteria	o__Rhodospirillales	f__Thalassospiraceae	g__Thalassospira	0.112364356446305	2.06843133219544	1.00350473553295	0.848578613457865	1.23368967901602	1.11434226748546	1.11151378148567	1.075111677961	1.03283390669403	0.95900138645039	1.07443428105035	0.880012527491676	0.936868252624002	1.17348301682916	1.0726100662746	1.1321486638304	1.12525808563531	1.02957535649125	1.01571360474069	1.10630456619752	0.910352350552673	0.862570015188371	0.767848061922499
d__Bacteria	p__Proteobacteria	c__Gammaproteobacteria	o__Pseudomonadales	f__Pseudomonadaceae	g__Pseudomonas	1.4936093665362	1.61484726390436	1.10553791934254	1.05635529222324	1.10460992674172	1.07369584599612	0.871726422891596	1.05054473739278	1.10876031306531	1.07309039542232	1.02232588289117	0.964840483347685	1.0370750591435	1.40761039748039	1.13729199072216	1.07759140732091	1.02417573917613	1.00920152068575	1.06728903784209	1.08900575543382	1.20346349049189	0.972910242478338	1.11069474080191
d__Bacteria	p__Proteobacteria	c__Gammaproteobacteria	o__Betaproteobacteriales	f__Nitrosomonadaceae	g__Nitrosomonas	2.10544175442029	1.16880438753356	0.995459586378089	1.14453098179953	0.840097925663856	0.852363777395439	0.852378200425399	0.993200533568945	0.926119884968919	0.979465107710435	0.869514601575565	1.15815385591341	1.01927784569578	1.30538147000557	1.21919818850341	0.975477736793704	1.08835407591305	0.894521693269057	0.956274150428515	1.01330315242282	1.17634757068834	1.03235046882301	0.344127280124679
d__Bacteria	p__Bacteroidota	c__Chlorobia	o__Chlorobiales	f__Chlorobiaceae	g__Chlorobium	0.19922615545652	0	1.19849648844162	0.98535458763241	0.915036681424859	0.882707469267818	0.873151625850031	1.28921000580334	0.997860481695302	0.880040017086871	0.907808584980786	1.00298586797282	1.29599825952545	0.582180589260885	0.976466327101758	1.07611475406014	1.04191392804932	1.00400863657663	0.973144610431887	0.945185210481243	1.03311575335333	1.05165970004184	0
d__Bacteria	p__Desulfobacterota	c__Desulfovibrionia	o__Desulfovibrionales	f__Desulfovibrionaceae	g__Desulfovibrio	0.335214839652718	2.27327056149355	1.18333086477055	0.872819681180447	1.03585690500874	0.903657986639156	0.887806144467122	1.22354005771679	0.800830031371015	0.966409806843204	0.891180496740735	0.982466195501982	1.01723901153524	0.912333701044096	0.947685414694759	0.949830748481129	1.02924305893593	0.961658275178028	0.884946761241653	0.972449056190662	0.978353131089884	0.900654358784752	0.511827445275551
d__Bacteria	p__Bacteroidota	c__Bacteroidia	o__Bacteroidales	f__Porphyromonadaceae	g__Porphyromonas	0.233658932406887	0.085744285532537	0.816070929548576	0.977777591543738	0.701122392495007	0.937827552354795	0.829228779908185	1.13667009580937	0.875704324397696	0.955109199005287	0.828554562131326	1.02944381492309	1.07260757941277	0.687264130333565	0.888962109863517	0.903664447755078	0.778348847326559	0.861351083587706	0.74988938972776	0.635156989801821	0.981252129936384	0.959193750310776	1.11063629767791
d__Bacteria	p__Fusobacteriota	c__Fusobacteriia	o__Fusobacteriales	f__Fusobacteriaceae	g__Fusobacterium	0.192097699056432	1.85159321091386	0.975951244490659	1.17624528592654	1.05929192468164	0.720857150442826	0.952677721711709	1.09143205019955	0.958306028286964	1.02402061437962	0.93215270244953	1.10366485114977	0.943943912578717	0.766811840966256	0.856606638800896	1.01655207153778	0.817273172106082	1.00128574921141	1.10055952436537	0.713609559267382	1.07669538637345	1.09559513072172	1.22614597896957
d__Bacteria	p__Deinococcota	c__Deinococci	o__Deinococcales	f__Deinococcaceae	g__Deinococcus	0.464968470359184	1.42810668663117	0.918204629691462	1.05387435748735	1.05040640732142	1.22999079974246	1.037806517926	0.910054229294028	0.992299567110828	1.0282851429152	0.963107266540276	1.06202809796034	0.816899875601646	0.855783493460903	1.00096558509424	0.906155146630372	0.999216351182322	1.04724574018995	1.0032473999096	0.989742216305902	0.925387181230833	1.00522987024304	1.04248558479143
d__Bacteria	p__Bacteroidota	c__Bacteroidia	o__Flavobacteriales	f__Flavobacteriaceae	g__Tenacibaculum	0.255430858624702	0.66684020752055	0.843359739036193	0.909515624392576	0.900275085616788	0.872959272190258	0.747113223521579	1.01944938348069	0.946650978345273	1.01751170566147	0.944053906530559	0.946499341620199	1.00503633460373	0.581710718461352	0.978849811958188	0.885754553568874	0.869306256420506	0.916917070297751	0.897407997550922	0.903330537642822	0.872889607282974	0.961504523622416	1.12107109131746
d__Bacteria	p__Actinobacteriota	c__Actinobacteria	o__Corynebacteriales	f__Corynebacteriaceae	g__Mycobacterium	1.44770739057311	0.355035552577108	1.18460690005209	0.927040284659993	0.882400501610295	0.94174908008119	0.91291609975391	1.06635441998712	1.38934721513877	0.818260225100149	1.01898130891734	0.956219824281366	0.720751639904824	0.681947818515252	0.9066529285686	0.925881918032596	1.38648912519571	1.08831159720501	0.935016192710734	0.802114520095431	0.714247511193593	0.790431668203671	0.084590361716033
d__Bacteria	p__Bacteroidota	c__Bacteroidia	o__Flavobacteriales	f__Flavobacteriaceae	g__BACL21	0.450008479124535	0.403201801256502	0.915278209432444	0.856312491170668	0.981219854477827	0.965068427164252	0.926906819361943	1.08140897487522	1.04892449235382	0.876925904060021	0.911417657746114	0.914008928485875	1.25432039508902	0.657357581774963	1.12101599041208	1.00505027460436	0.990614348653989	0.974372164822658	0.894565598253239	0.913123850836813	0.951544379877027	0.939117249302305	0
d__Bacteria	p__Firmicutes_A	c__Clostridia	o__Lachnospirales	f__Lachnospiraceae	g__Dorea	0.725225953816781	0.18940950873041	0.976512878900487	1.16438353127214	1.00520722103519	1.0858955772316	1.15463787704118	0.949689921241797	0.821500437566775	0.929757981797543	1.15952918771444	1.09898610769125	0.894431910316803	0.709318035848045	0.801918105544639	0.801352759735597	0.732408213656088	0.979070989169354	0.938595495005263	1.0707768420531	0.877550105189533	1.41830078503212	1.327884459159
d__Bacteria	p__Firmicutes	c__Bacilli	o__Lactobacillales	f__Lactobacillaceae	g__Lactobacillus_C	0.021100536770883	0.095844100759283	0.777492223026002	1.07254268029035	0.987527331062222	1.32296702429795	1.24753362565571	0.622104044562516	0.921545287368898	1.06327528511149	1.14029081143375	1.10042876039877	0.962812909849392	0.708899678420827	0.784564581949696	0.943518190444395	0.893946293210156	1.07034268202594	1.10467754525109	0.926831692238709	0.829464781990774	1.28557336549085	0.409148082214187
d__Bacteria	p__Actinobacteriota	c__Actinobacteria	o__Actinomycetales	f__Micrococcaceae	g__Kocuria	2.0006548260583	1.39392345748118	1.04257543299848	0.793971955626628	1.08245402222751	1.16805519682417	1.06213138275184	1.05716169318718	1.13978594635074	0.997461348009934	1.04601795922377	1.06953756842468	0.842203052542969	0.345860175627649	0.872366444919028	1.09663994280092	1.15457662863817	1.02231934565552	0.921106601037166	0.853917760074353	0.848037862976264	0.793500199248144	0.682416408283889
d__Bacteria	p__Actinobacteriota	c__Actinobacteria	o__Actinomycetales	f__Microbacteriaceae	g__Microbacterium	1.94238892699038	0.121378487809625	0.97278800355397	0.887627070620918	1.13819332146547	1.16152686293684	1.21567113740134	0.93608416816723	1.05736987120238	0.893175508714988	1.13832200541919	0.999529805317028	0.86246836479195	0.628485854206529	0.836388498809017	1.11748304592451	1.07916565307975	1.04389040603243	0.94098067824076	0.904186755263482	0.86996461935012	1.00883912874229	0.565180480549959
d__Bacteria	p__Proteobacteria	c__Gammaproteobacteria	o__Pseudomonadales	f__Halieaceae	g__Haliea	1.70687368483054	0.149667546776548	1.095178455087	1.07820272861215	0.952464344193664	0.838869883951968	0.861122264490948	1.08629732063137	1.34932218688656	1.00840531991104	0.980874936934124	0.996356480220405	1.11525867784791	1.23893304398943	1.13314512584547	1.18369855145823	1.29731190662653	1.0487587395675	0.956426452400365	0.987067567263571	1.1645643589445	0.98519555566291	2.2345236474947
d__Bacteria	p__Proteobacteria	c__Alphaproteobacteria	o__Rhodobacterales	f__Rhodobacteraceae	g__Roseovarius	0.122198376276619	1.84289102147644	1.13253949232824	0.927027265052372	1.31849797046778	0.972189347444742	0.955509672563705	1.16010544500519	1.17515805510418	0.999728001691714	1.00994435515303	1.01117586935741	1.00806670765095	0.875555923979409	1.12836564650641	1.02003231836641	1.21307651408778	1.05090088595019	1.0631238604934	0.89181681407163	1.00461727059939	0.837253828862502	2.29559543424954
d__Bacteria	p__Patescibacteria	c__Paceibacteria	o__Moranbacterales	f__UBA1568	g__UBA1568	0	0	1.09932058795317	1.07444240029677	0.605305301905355	0.859356252426741	0.94950348862842	0.601628622956446	0.710136415160831	1.02648763367843	0.975845096284831	1.03690288049978	1.32062308323525	1.23808560350389	1.05851273596848	1.29635534300836	0.99175378167217	0.949552247446896	0.987738878275765	1.15821180537276	1.08955209000189	1.26790883143386	0
d__Bacteria	p__Firmicutes	c__Bacilli	o__Lactobacillales	f__Enterococcaceae	g__Enterococcus_D	0.547163982215648	0.22272777121766	0.84494573576343	0.918376052962108	1.04023788950024	1.27181910063646	1.38238373061342	0.699419615081201	0.888742030008796	1.05899597964897	1.16838646236791	0.998972359039669	0.852168301516102	1.1446591905284	0.763045336562911	1.07519958834116	0.84640789440378	1.04545735510956	1.11833549393284	0.969382293086681	0.931928923162083	1.28987046596802	0.481471617605883
d__Bacteria	p__Firmicutes_A	c__Clostridia	o__Oscillospirales	f__DTU089	g__Eubacterium_R	0.561786597155989	1.9612900195909	0.93186291997034	1.07549026405646	1.0476251968115	1.06102352818683	1.21734683313985	0.769489956890583	0.874694855028294	0.937781203919372	1.13740470644634	0.949553185356868	0.99757370369114	0.401480052162589	0.765200626889191	0.781965938870152	0.731195137691229	1.03355444376522	0.973849664916066	1.065653822929	0.815789681503897	1.15613349933686	0.688986587233269
d__Bacteria	p__Bacteroidota	c__Bacteroidia	o__Bacteroidales	f__Muribaculaceae	g__CAG-485	0.165549204834038	0.269753268846228	0.846248543766719	0.850295738043624	0.729409968386741	0.838534249456255	0.959851412780535	0.906923386262266	0.932398424045967	0.817842072698674	0.884000164157851	0.923014980317205	1.18209550530781	0.65619213330705	0.812974152947178	0.819974058793881	0.837898485272023	0.865119436803821	0.710171203955483	0.767046035167682	0.930890770184764	0.898430546306759	0.714169764679674
d__Bacteria	p__Firmicutes_A	c__Clostridia	o__Lachnospirales	f__Lachnospiraceae	g__Eubacterium_H	0.169629602385409	0	0.989400451679931	0.983768493840867	1.02450058994817	1.01619866070994	1.15827004908579	1.00246857909698	0.876136847230807	0.866334190667297	1.08504671831013	1.01707200036924	0.898483865522074	0.761356692675406	0.873294906510908	0.83885657829504	0.970238409437935	1.0010668135659	0.919805719952891	1.02376290604984	0.800693654893757	1.07604707173628	0.794602663577273
d__Bacteria	p__Firmicutes_A	c__Clostridia	o__Lachnospirales	f__Lachnospiraceae	g__NK4A136	0	0.889528305088585	0.726976302939694	1.12473357604082	0.930446128576232	1.04037426946962	1.04314190590838	0.757914625373231	0.845786013182653	0.926450063469458	1.0415096972364	0.985912997936616	1.18873266686522	1.46001672354483	0.904274817208791	0.723738681944952	0.740520171813186	0.987919260821893	0.908581981145435	1.26494994739732	1.04761845862049	1.1850547434209	0.889742502293993
d__Bacteria	p__Actinobacteriota	c__Actinobacteria	o__Corynebacteriales	f__Corynebacteriaceae	g__Dietzia	2.17330558143017	1.13613852074515	1.07666561949862	0.86048671500556	0.958114166208329	1.01922056193968	0.940785808943094	1.12594426708693	1.34827810406559	0.950859977831803	1.04634321704348	1.06200474401276	0.76034920648278	0.330223389313196	0.858197432844594	1.12268162540313	1.30971509151716	1.03619282420218	0.960507203296464	0.779567177854092	0.797639230235688	0.906446788375258	1.63888314900467
d__Bacteria	p__Proteobacteria	c__Gammaproteobacteria	o__Betaproteobacteriales	f__Methylophilaceae	g__Methylotenera	2.40531909094013	1.72223015608999	1.15204107174924	1.0357786267681	0.999849025586291	0.87702729112405	0.961614226263151	1.31489823284981	0.955217213988731	0.881836193762055	0.994359279248265	0.991449708505915	1.22047400646957	1.5476255587296	1.31645407479043	1.23022295687532	1.06729548941754	1.00289997304666	1.14263818419526	1.39780137164463	1.29478817335831	0.877002400817711	1.980554462419
d__Bacteria	p__Desulfobacterota	c__Syntrophia	o__Syntrophales	f__UBA5619	g__UBA5619	0.997379871233265	2.35617177036075	1.46629573626145	0.920588507472186	1.10658685427984	0.845907049698126	0.97828302692195	1.19956907908484	1.30995461371724	0.934381909484668	0.940455906103096	0.941807611019825	1.03923530717712	1.19583585664349	0.907227022615848	0.845833937385701	1.31837791294165	1.06759425116103	1.08949692530825	1.13007840258086	1.11741524922035	1.00644954907727	0.69736113592865
d__Bacteria	p__Patescibacteria	c__Paceibacteria	o__UBA6257	f__Wolfebacteraceae	g__UBA9933	0.242295492240021	0.34807627120309	0.654578990400026	1.04741101018986	0.776817602093095	0.583301625710986	0.956936749979139	0.519190816104476	0.71116063331365	0.971182603731369	1.08219370175608	0.987977036970026	0.800628906155008	1.43219678537796	0.924394225981108	1.02135741569024	0.968646820523192	0.911053595440077	1.05117662602615	1.482210131156	1.1676143127452	1.06046241451307	7.92563749612824
d__Archaea	p__Halobacterota	c__Methanosarcinia	o__Methanosarcinales	f__Methanosarcinaceae	g__Methanosarcina	2.26175043785154	1.94158068405641	1.1272981818027	0.769232228540728	0.876305147370602	0.856150957251751	0.797407056331393	1.23562753112727	0.616994319960983	0.902406196550833	0.874584442982589	0.985128106649389	0.691209564585387	0.791746345341969	0.968806780579971	0.967713080137653	0.743733636092719	1.06340399796992	1.127010297211	0.756011164035704	0.843553345551209	1.05552146025499	0.271650194162109
d__Archaea	p__Euryarchaeota	c__Thermococci	o__Thermococcales	f__Thermococcaceae	g__Thermococcus	3.53521042647489	3.88090847251081	1.23343826058236	1.07798758677087	0.919339843533286	0.988385467657287	0.990824546984565	1.05980174490919	0.72238201735048	1.34562689345911	1.0541693313406	0.919408710421704	0.576249244319827	1.13940168797846	0.998532881083442	1.28469013303735	0.770244830735042	1.27580395640918	1.36381653946527	0.732210259715503	0.903809008153791	0.977726937929094	0.359252857314441
d__Archaea	p__Halobacterota	c__Halobacteria	o__Halobacteriales	f__Haloarculaceae	g__Haloarcula	1.44009641944406	1.94915096814256	1.02915291831798	1.1752160990647	0.990890338330094	0.994257892708021	0.910530462006062	1.14142718823942	0.930925797572396	1.00043852033971	0.959604182967389	1.04570664574109	0.679270896978177	0.949174009945208	1.06420075919999	1.01340955296663	0.877639982256488	1.10291902166703	0.994571641748545	0.98236421932811	0.794826964103404	0.8729163755838	0
d__Archaea	p__Halobacterota	c__Methanomicrobia	o__Methanomicrobiales	f__Methanocullaceae	g__Methanoculleus	3.02502408092848	3.50100160464839	1.30493071525017	0.855497625978593	0.924368323406415	0.9643931495343	0.862304268646153	1.56914711679825	0.766019647948039	1.0830287116481	0.947381311149211	0.989351526315978	0.753244221681786	1.1686727168228	1.09009656123367	1.10776941507762	0.667026342270547	1.14572041941857	1.32528848594526	0.94544618021285	0.849735614349051	0.942100699873875	0
d__Archaea	p__Halobacterota	c__Methanomicrobia	o__Methanomicrobiales	f__Methanoregulaceae	g__Methanoregula	0.961037303846986	3.5112898378367	1.2892795246251	0.785947043043958	0.872030528810201	0.897148195724624	0.796936434755632	1.31767389355088	0.701294370573635	0.940220077134691	0.931500273047846	0.883848423569225	0.627565876598755	0.999042559398926	1.07530430393619	0.997373685214713	0.853569431268842	1.1000180248613	1.23757545610434	1.1869521562927	0.817364119318335	0.865950017162309	1.25741574942876
d__Archaea	p__Halobacterota	c__Halobacteria	o__Halobacteriales	f__Haloferacaceae	g__Halorubrum	0.370115315036218	2.24157492137665	0.9943954293752	0.957865904917708	1.05511822519175	1.08139362838751	0.925092798950725	1.07787197232566	0.874354060013464	1.00617540043926	0.971455062328783	1.03974731550384	0.58274268633219	0.976523288101779	1.03442908476515	1.04101046062468	0.909815742210344	1.10372386237352	1.06104973821364	0.968309359877083	0.802441693527968	0.819846628064251	0.510259263632264
d__Archaea	p__Halobacterota	c__Halobacteria	o__Halobacteriales	f__Haloferacaceae	g__Haloferax	1.63903442275351	2.06150810416882	1.04317605824613	1.00243263042714	1.10123180619116	1.01999386506224	1.00744279718943	1.1122864351337	0.879818941801297	1.05052385248115	0.979355494949319	0.986433635633219	0.64220303402901	0.9596382029083	1.05295022259095	1.08332046688139	0.928200791376067	1.12355303434376	1.04347927809352	0.892606153813501	0.793979432610449	0.862959519073824	0
d__Archaea	p__Euryarchaeota	c__Methanobacteria	o__Methanobacteriales	f__Methanobacteriaceae	g__Methanobacterium_C	3.27234746931141	4.1619210419999	1.26939492539919	0.631865148151708	0.879402567990239	0.9613979131671	0.789295800674051	1.57448230096955	0.7473111289445	1.05885577862904	0.946390481461808	0.901651849231633	0.743667300555721	0.491898725753637	0.918333534508123	1.01788470615897	0.672131576304064	1.11643570138985	1.32102864892813	0.683625144371994	0.855199710438077	0.687685472407127	0
d__Archaea	p__Halobacterota	c__Halobacteria	o__Halobacteriales	f__Haloferacaceae	g__Natrinema	1.67736752330875	2.20580508159475	1.03857231847932	0.923114989832154	0.93861717419752	0.986804550529657	0.854855033233097	1.10431587768898	1.03103222792327	1.01202715654391	0.95496519722266	1.03455153190596	0.624460395438593	0.72533748226302	1.05476800740815	1.03076998095859	0.939645429796182	1.12357453154009	1.04251812788447	0.840343731215492	0.733817817751949	0.905761456892984	0.159317818353578
d__Archaea	p__Halobacterota	c__Methanosarcinia	o__Methanotrichales	f__Methanotrichaceae	g__Methanothrix_A	2.55764460813438	4.14370949258374	1.28681071205363	0.787458829504573	0.963335731920693	1.01871094121398	0.805871820424054	1.49105273654508	0.741745540522686	1.08435605075872	0.92355606121161	0.879314738787893	0.560632596007984	0.607475353301422	1.08974984865368	1.31784248705949	0.89149660039051	1.14021042818309	1.27852900467585	0.746064800224405	0.761426066546227	0.875468712335111	0
d__Archaea	p__Crenarchaeota	c__Nitrososphaeria	o__Nitrososphaerales	f__Nitrosopumilaceae	g__Nitrosopumilus	3.04226797194891	2.9920904106984	1.58970274678403	0.722076600169437	1.71223538854055	1.03121029501635	0.945013583567411	2.67822167850345	1.32711296471188	0.935519370855853	1.13067847460862	0.853101542117192	0.602626077402634	0.655122947331874	1.18374138613568	1.72114271926576	1.61817650989986	1.1620838268005	1.09637468088013	0.917402794576255	0.66450509863328	0.756797390956826	2.00418015526122
d__Archaea	p__Halobacterota	c__Archaeoglobi	o__Archaeoglobales	f__Archaeoglobaceae	g__Archaeoglobus_A	2.56987579442707	4.06336506062806	1.86252371215313	0.698026024805135	1.42489542908976	0.844324890777914	0.865173372530038	1.6097978755271	1.46081480729509	0.815441446410842	1.03998005050964	0.848612117641417	0.571977159729662	0.931644008427659	0.953115582778146	1.45109202403705	1.48735724362079	1.28789072851562	1.3692285050401	1.10527936923471	0.75901662668509	0.744197808617765	0
d__Archaea	p__Crenarchaeota	c__Nitrososphaeria	o__Nitrososphaerales	f__Nitrosopumilaceae	g__Nitrosopelagicus	1.00898130227202	2.85657458601176	2.11376641362789	0.498652472579245	2.64691550225172	1.3214480966853	1.04258124183215	5.78479289138204	1.94425613777852	0.810592854979362	1.08907001526424	0.774231890042693	0.636597642809664	0.473295735458579	1.14465532721492	2.51887484061404	2.99474986460762	1.27253803705063	1.09702852627473	0.43456520889072	0.548097519833483	0.745890998123356	3.96324150430771
d__Bacteria	p__Proteobacteria	c__Alphaproteobacteria	o__Rhizobiales	f__Beijerinckiaceae	g__Methylobacterium	0.326963364701297	1.7032968321658	1.04761364349569	0.927323162641662	0.985948531060081	0.873440113481973	0.911189184179575	1.06270486082583	1.00624619820851	1.02990049605647	0.924808242236219	1.03660034562787	1.06219284001208	1.2315966341907	1.03075235809824	1.02894056998102	0.977462532765653	0.959149628923403	1.07982837308302	1.11081503192881	0.971035001879444	0.893738915016809	1.57144751153338
d__Bacteria	p__Proteobacteria	c__Gammaproteobacteria	o__Xanthomonadales	f__Xanthomonadaceae	g__Xanthomonas	1.34808100541803	1.05381926876186	0.922810448259926	1.00954461980104	0.850351319070093	0.829367775398199	0.967117526576941	0.874584577006924	0.992153079521761	0.952244475167604	0.921988464260327	1.00739826581899	1.06655519371559	1.26843318395885	1.08749355278903	0.978189436849905	0.93881586113436	0.919215045516045	0.976283314252181	1.06223754899324	1.15796554993429	0.983938986809595	2.19749841977713
d__Bacteria	p__Proteobacteria	c__Gammaproteobacteria	o__Betaproteobacteriales	f__Burkholderiaceae	g__Caballeronia	1.01873350916827	1.12899953096208	1.19551731074247	1.02268483648561	1.16383600152292	1.03866710338064	1.07100694124084	1.03104335806511	1.07307375109218	0.958426541315066	1.00393807914526	1.05533327572015	1.26423228089916	1.56234101983428	1.06075065099283	1.12077299133689	0.997732289730277	1.00720984660107	1.06065176784027	0.966771451711828	1.2095643944028	0.762229646127179	0.133229223601253
d__Bacteria	p__Bacteroidota	c__Bacteroidia	o__Cytophagales	f__Spirosomaceae	g__Spirosoma	0.364964620741931	0.794714398581565	0.815063187515856	0.869892310552285	0.780918359449064	0.841731844541341	0.974164832404757	0.816975857233854	0.865105408599783	0.846203671568814	0.884049157863585	0.959006676092826	1.30301366685857	0.736198092403575	0.931647358911638	0.973882866826597	0.854724939221144	0.932631197616487	0.939865106542865	0.969537116978855	0.936055263662916	1.15567634041224	0.76190776170076
d__Bacteria	p__Fibrobacterota	c__Fibrobacteria	o__Fibrobacterales	f__Fibrobacteraceae	g__Fibrobacter	1.84784907347785	0.15393562743086	0.712133801492612	0.936730052475928	0.80971356426997	0.826734829779234	0.972881823124101	0.808536044319996	0.833862733917016	0.972382831910471	0.821725019271177	0.980049155300757	1.16247236758887	0.88187174550698	0.763311742012442	0.536451722107865	0.888918258694241	0.872368626497277	0.772727442111026	0.864773742253951	1.02128005786781	0.918848105590544	0.04711816678649
d__Bacteria	p__Actinobacteriota	c__Actinobacteria	o__Corynebacteriales	f__Geodermatophilaceae	g__Blastococcus	1.65578270036331	1.13987192373911	1.08187962893927	0.846106863632534	1.01827524377458	1.04246752002754	0.988420300657888	1.07827515040782	1.20621671607381	0.940968961161765	1.02821168302736	1.00516530972782	0.898948169281151	0.937496158926339	0.865695035892135	0.945535277845982	1.12536389408142	1.08164511895955	0.949417719751836	1.05802777872963	0.895899138535737	0.920595318917815	0
d__Bacteria	p__Firmicutes	c__Bacilli	o__Staphylococcales	f__Salinicoccaceae	g__Salinicoccus	0.507680176705936	1.76631018008854	1.15074430250756	0.998491482531034	1.21048473605479	1.11629245041973	1.08449706045995	1.15096276451862	1.08396931365477	1.06554633707874	1.07759899929548	1.01249961619304	0.959888995750022	0.551165623787497	0.950429671721696	1.29505576659766	1.20084389027394	1.16145959789125	1.17678611878972	0.890849979073986	0.862399632143127	1.04648081786392	0.370583343980772
d__Bacteria	p__Firmicutes_A	c__Clostridia	o__Lachnospirales	f__Lachnospiraceae	g__Pseudobutyrivibrio	0.989751788079543	0.76616758202557	0.772035948849319	1.06517034214025	0.968834167445	1.04399533997858	1.17889924087419	0.924590641150855	0.907054996513209	0.980614669396747	1.03662231236192	0.934585028123328	1.10816234683816	1.35941568929847	0.827824965245499	0.71791158625882	0.763907799319022	0.959450830267779	0.859467985937752	1.15911040774996	0.927873930682224	1.11275296813199	0.834588754581574
d__Bacteria	p__Proteobacteria	c__Gammaproteobacteria	o__Pseudomonadales	f__Alcanivoracaceae	g__Alcanivorax	1.65257100548156	1.49528391260571	1.06673514242868	1.18339586618162	0.996718130012303	0.909911031450339	0.841116346540594	1.05133603598377	1.31310717693805	1.10566528516918	1.05530475943166	0.990318929495915	1.04988528017136	1.27244099785804	1.18782604500666	1.13739401792216	1.22465504580501	1.08548098532031	1.10687716122534	1.04648310850026	1.15559918694893	0.872864861628016	0.151332196575344
d__Bacteria	p__Desulfobacterota	c__Desulfovibrionia	o__Desulfovibrionales	f__Desulfovibrionaceae	g__Pseudodesulfovibrio	0.286683358366675	1.5611934326492	1.27350820871794	0.847727944225838	1.09609652291095	0.924103707787275	0.918117552889269	1.11711655979338	0.760199363728724	0.91725546253578	0.925460542002897	0.968759276839825	1.07978512394067	1.38964254055962	1.00366887918643	1.03775082076745	0.820657813647414	0.985853050694262	0.882316955447694	1.41340888475829	1.0061829040487	0.880246668269812	0.273313164845646
d__Bacteria	p__Firmicutes_A	c__Clostridia	o__Clostridiales	f__Clostridiaceae	g__Clostridium	0.378491669810617	0.975125878482039	0.940161385826232	1.12163917175784	0.922468963899247	1.12935838473809	1.13863966628884	0.884902451352409	0.793351155006067	1.05239514801045	1.05838146825165	1.0351583129007	0.931744757249984	1.18735895717851	0.841021229160192	0.913731919689166	0.774427066738512	0.993285386595259	0.962109508498065	1.0638572262785	0.901285304614433	1.21174575219366	0.528326905762777
d__Bacteria	p__Proteobacteria	c__Gammaproteobacteria	o__Xanthomonadales	f__Xanthomonadaceae	g__Pseudoxanthomonas_A	1.64521459667881	1.07097533327463	0.973069942107164	1.03147451857729	0.899335188145079	0.838405987541227	0.950709774662312	0.933077421119993	1.03515380207601	1.05608523762494	0.975825909358478	0.953760148278845	1.10401390264813	1.20761566099636	1.11195523972794	0.985548932838606	1.05507161466117	0.98470843647441	1.08560901850651	1.05016084001558	1.11672623789384	1.05460597726364	2.00841898368164
d__Bacteria	p__Actinobacteriota	c__Actinobacteria	o__Corynebacteriales	f__Corynebacteriaceae	g__Nocardia	1.32986229912042	0.867114999075871	1.09400561691502	0.909896635506809	0.888350981421502	0.961305386054997	0.894649528074552	1.05858466962323	1.23215787112334	0.912220856282544	1.05541043748603	0.995052898695658	0.745527771022169	0.468780786260958	0.892146108440221	0.956254168009018	1.21109445034453	1.05746512827499	0.954697183594104	0.855028788250586	0.762365509138819	0.950919987634653	0.624976953077754
d__Bacteria	p__Bacteroidota	c__Bacteroidia	o__Sphingobacteriales	f__Sphingobacteriaceae	g__Pedobacter	0.414404029058237	0.926092306405974	0.828175969509067	0.712747702376744	0.802009707740037	0.810019486958715	0.988619617134988	0.868288843359268	0.880694139464876	0.895296649485217	0.959172775367033	0.93322768666243	1.15634770462505	0.579404705303368	0.98622617160549	1.08997342543436	0.838055889886953	0.918378829033802	0.897589673069863	1.00888646084642	0.896378039944366	1.08091042987412	0.54975875610473
d__Bacteria	p__Proteobacteria	c__Gammaproteobacteria	o__Enterobacterales	f__Alteromonadaceae	g__Arsukibacterium	1.68421688370138	1.78397570258964	0.97202359409488	1.21988119543978	0.952349331489079	0.905841970406139	0.865530569345029	1.02359696373624	0.916906474544694	1.02971976344198	0.957334618204174	1.02519561039851	1.04125236982954	1.30820253470817	1.19789109666898	0.994992187117657	0.978906803796642	0.955121702888292	1.03885610809142	1.20949094870357	1.13628224028991	1.19538243528453	2.39308839612058
d__Bacteria	p__Actinobacteriota	c__Actinobacteria	o__Corynebacteriales	f__Micromonosporaceae	g__Actinoplanes	1.28045040515559	0.759181154646793	0.921254036336773	1.02234829759656	0.906002168103174	1.03421944356798	1.06475001323096	0.980990623324376	0.927159232953891	0.985007505944505	1.03871910025084	0.941929528778253	0.956337041960087	1.47813987445328	0.92989674218114	0.932289563884307	0.913203018401358	0.998492207356158	0.969236598556668	1.13026008130221	0.949302638039002	1.09755917583652	1.06805036284926
d__Bacteria	p__Actinobacteriota	c__Actinobacteria	o__Corynebacteriales	f__Geodermatophilaceae	g__Geodermatophilus	1.4119704068212	1.02700458945174	1.0888172013886	0.863116572501528	1.00887366113176	1.01205469806486	1.01911071044514	1.10846558979663	1.15828145107327	0.924649284067913	1.02235795804718	1.02764094499094	0.898661881263233	0.92906075599309	0.83235034783226	0.857960174331168	1.11059310217009	1.10271650999225	0.932600398631607	1.07137280032468	0.875969786202799	0.936505568953991	0.125377741850076
d__Bacteria	p__Proteobacteria	c__Gammaproteobacteria	o__Enterobacterales	f__Enterobacteriaceae	g__Klebsiella_A	1.39959419395444	0.054390606246821	1.1164592001844	0.967686340782697	1.16077666500842	1.22070680547806	1.26299712915279	1.17121127574087	0.890491064282178	1.03444653487663	1.07309683156443	0.998703725704209	1.0504140885097	1.22220743881883	1.01250678864052	1.19231839799496	1.00222874788605	0.993280551760706	1.00644021457575	0.910842555639117	1.21437465202178	0.959099156807194	0.217008375861053
d__Bacteria	p__Firmicutes	c__Bacilli	o__Lactobacillales	f__Listeriaceae	g__Listeria	0.450421353437699	0.106683785441325	0.835236074048642	1.14266548296428	1.04630763173817	1.19525589939783	1.24135126751083	0.968532519195883	0.966041634545297	1.05462567709147	1.14214956649297	0.99421342223797	0.933315807848859	0.95711143901782	0.846803295424947	1.03697496144517	0.965763594093458	1.04598572949757	1.24258084624869	1.04607388671963	0.925826257035452	1.21116572587296	0.680443562778313
d__Bacteria	p__Proteobacteria	c__Alphaproteobacteria	o__Rhodobacterales	f__Rhodobacteraceae	g__Paracoccus	0.187969812243615	1.18850978185745	1.12747374632263	0.957938169464389	1.24405571625377	1.14337714285357	1.08055018236491	1.05814769985463	1.12426158551011	1.01386307239484	1.01837628562911	1.0542389330566	0.952225527476131	0.880348504629923	1.08362848364663	1.16433371975842	1.19037586651527	1.03461119002177	1.12258054603859	0.85555463649492	0.945722606940978	0.892616397514336	0.210575287947953
d__Bacteria	p__Proteobacteria	c__Alphaproteobacteria	o__Sphingomonadales	f__Sphingomonadaceae	g__Sphingomonas	0.692461463061709	1.71260631837168	0.985089016866752	0.906740095947651	0.898683393458107	0.794459117804666	1.00164716361486	1.00082095861675	1.12241147768859	0.957951852876164	0.973849432015225	1.01089462134335	1.07252932896502	1.1844525705848	1.08766143406844	1.03681082003564	1.07340953484298	0.982347608231512	1.0589412485058	1.0245230004497	1.13063050189769	0.933014112219655	1.69894728577576
d__Bacteria	p__Nitrospirota_A	c__Leptospirillia	o__Leptospirillales	f__Leptospirillaceae	g__Leptospirillum_A	0.165848270090594	1.79750827134341	1.06130795981033	0.813314685217798	0.877758937135736	0.80966699895772	0.951134482705179	1.055682207453	0.902938878376971	0.531449713632837	0.859157966370559	1.04920057367477	1.21433085158606	1.73416980538163	1.05994065459405	0.853740371738622	0.954348826802065	0.881634090580839	0.907627602263223	1.28523478043377	1.24205181046061	1.01590161579474	0
d__Bacteria	p__Bacteroidota	c__Bacteroidia	o__Flavobacteriales	f__Flavobacteriaceae	g__Cellulophaga	0.036541178954014	0.490383344327141	0.821484429657305	0.756317822839071	0.873450827494902	0.837245148376356	0.919152189590323	0.901728495780168	0.908997483208314	0.959841732734322	0.944559665130633	0.908942013109272	1.08682942604664	0.386074333128488	0.940149080772682	1.059230051222	0.821023134438582	0.936686059723908	0.902899555260774	0.907265014881993	0.827163273714185	0.958084291501488	1.4525878176802
d__Bacteria	p__Firmicutes	c__Bacilli	o__Bacillales	f__Bacillaceae_D	g__Bacillus_H	0.248750012498716	1.3865787431559	1.01255788897153	1.11622959702009	1.13146357603393	1.41056419953011	1.19292261098197	1.06887782042245	1.06138140505199	1.26127607262687	1.09017607265653	1.01688877464727	0.947797381259123	0.965306336044734	0.915886137937622	1.12390576324482	1.08770382015198	1.12077896691617	1.12750359949375	0.969712525176996	0.877745582338779	1.19894753730956	0.335972120104182
d__Bacteria	p__Firmicutes	c__Bacilli_A	o__Paenibacillales	f__Paenibacillaceae	g__Paenibacillus_B	0.752801935759194	0.820086126545521	0.809455362432345	1.09427774978378	0.927107555832537	1.14895385351852	1.08055784372065	0.90588864503711	0.829541752683561	1.07445737438093	1.03043090256114	0.995918047786608	0.933782211762171	1.03181426015453	0.847968203278211	0.94180726586312	0.946349318700495	0.984636841892087	0.958491263017841	0.988919563851043	0.852803404237206	1.30229913410355	2.11536066516014
d__Bacteria	p__Firmicutes	c__Bacilli	o__Bacillales	f__Bacillaceae_A	g__Bacillus_X	0.078728233693899	1.08395413273687	0.951805630568638	1.11832378660778	1.12547275763924	1.32528922708072	1.08112697530014	0.997373860358898	1.01546525577236	1.10984901421734	1.03154660760067	1.03417108708581	0.892931950484402	1.00087003253377	0.911756462233898	1.0401505429566	0.963805558044996	1.04973569964233	1.0644154892767	0.950890295277383	0.883669178659154	0.966077387600937	1.91137203902252
d__Bacteria	p__Actinobacteriota	c__Actinobacteria	o__Streptomycetales	f__Streptomycetaceae	g__Streptomyces_B	1.18538983071406	0.799353578320462	0.979784880557983	0.968872240485407	0.908960453536782	1.03427116258712	1.06438509850909	0.951895908592324	0.985674556736281	1.0425212136284	1.05330840287622	0.968579480877396	0.933388453207659	0.522975016558112	0.965197700403208	0.861134605180743	0.986852859141552	0.993433660501109	0.91406924251873	0.993700710898958	0.90370879861719	1.01093268560235	1.04583572121948
d__Bacteria	p__Bacteroidota	c__Bacteroidia	o__Cytophagales	f__Hymenobacteraceae	g__Hymenobacter	0.249321579922841	1.34158642999817	0.834359406611209	0.869658361221534	0.805165302142687	0.873228137788891	0.904200544150116	0.821104178529217	0.946870868713853	0.94123967357218	0.846039825860607	1.00255658290247	1.22988766387489	0.589571396201718	0.939488705460448	0.809877527132664	0.928468004349981	0.932628381980347	0.893893743755356	0.891289749645878	0.86704401918334	0.998522378822894	1.4422159527613
d__Bacteria	p__Proteobacteria	c__Alphaproteobacteria	o__Sphingomonadales	f__Sphingomonadaceae	g__Sphingopyxis	0.344445595294651	0.570233801995859	0.980106718511562	0.872477860519837	0.938332243596695	0.770987581004539	0.882865351343551	0.950191550418238	1.26542447242647	1.00487058636033	1.0240412842868	1.01876372262926	0.982666357983433	1.0322708923939	1.1218101355631	1.03672179255593	1.23627426420508	1.01892754825733	1.09705005867664	0.901093924759483	1.15044418917682	0.940692901230337	1.42418749688803
d__Bacteria	p__Bacteroidota	c__Bacteroidia	o__Cytophagales	f__Hymenobacteraceae	g__Pontibacter	0.280816746871819	1.17702574282855	0.902298341970564	0.949370838444205	0.868154993923065	0.849752449277012	0.914078234082943	0.873099384885709	0.930966251340155	0.937253769584229	0.839811415915155	0.947037422891088	1.27590611730431	0.57805975900737	0.964953691434991	0.939261496382302	0.928833108582366	0.95522990971534	0.917381088410275	0.872853356870124	0.852205135343501	1.06446379907882	0.64430848045592
d__Bacteria	p__Actinobacteriota	c__Actinobacteria	o__Corynebacteriales	f__Corynebacteriaceae	g__Rhodococcus	1.30199356125969	0.911520872598013	1.14119241254389	0.920148346379465	1.01362918806895	1.0436909052238	0.988662471924651	1.06225011400843	1.2822294393003	0.941392666333228	1.05440592855891	0.985317861791891	0.762190845261243	0.358994337463525	0.902660912239473	1.07710356421368	1.22411822633072	1.06585106285529	0.932866056536413	0.876890626229348	0.748152720791348	0.967468177675004	0.410812097778604
d__Bacteria	p__Proteobacteria	c__Gammaproteobacteria	o__Legionellales	f__Legionellaceae	g__Tatlockia	2.41998557871019	1.13184265596543	0.981336662345275	1.31989892020933	0.896007524645038	0.907090122173077	0.870306827493229	1.00618613500782	1.02660612596976	1.15937825211134	0.850732048299649	1.02926461828749	1.06141061106254	1.20976222864437	1.07458071390715	0.748500487359023	1.10641058610455	0.975189867285382	0.969154002331491	0.909157073093052	1.12738954999198	0.968429193627379	2.61987672377729
d__Bacteria	p__Proteobacteria	c__Gammaproteobacteria	o__Betaproteobacteriales	f__Burkholderiaceae	g__Bordetella	1.36976107375971	2.08850341894774	1.19182737463093	0.911723465842418	1.30361141514532	0.781919623240182	0.975211372783222	1.00706167378906	1.2285285777889	1.07726962347129	1.09432298413279	0.925754740176387	1.07453997477404	1.11797977667611	0.982396668841857	1.216282961535	1.15609144640038	0.996850085017522	1.17544893383131	0.905474633072097	1.12681590486054	0.820053694885841	0.524592116613736
d__Bacteria	p__Bacteroidota	c__Bacteroidia	o__Flavobacteriales	f__Flavobacteriaceae	g__Capnocytophaga	0.672983390358774	1.03334166039869	0.775139345564768	0.854979781773117	0.764488556551087	0.932453742009725	0.849831929651586	0.917940882590983	0.916156808479287	0.919772195083789	0.802121532098344	0.952967321164717	1.11461947465103	0.633066419874325	0.933787623487177	0.909275328316933	0.895217832920107	0.855312383728336	0.873475068261009	0.63887642291839	0.925946389173247	0.973357911586829	0.419358823719273
d__Bacteria	p__Proteobacteria	c__Gammaproteobacteria	o__Betaproteobacteriales	f__Burkholderiaceae	g__Pandoraea	1.29888335519208	1.29705098172758	1.14201472532286	0.906891348501476	1.19221711772783	0.960461263410767	0.972308591580615	1.03429867846307	1.0650521843143	0.998843650605921	1.06450332827555	0.996264909410907	1.10220664841133	1.20132360815178	1.03289723903163	1.10830347018257	1.04560011744162	0.984264259835395	0.938201948963871	0.933359805771896	1.16409460772448	0.858493628308287	1.88242266545008
d__Bacteria	p__Bacteroidota	c__Bacteroidia	o__Sphingobacteriales	f__Sphingobacteriaceae	g__Sphingobacterium	0.659408128377246	0.982390558648531	0.869415541347291	0.739885815611576	0.814429934348186	0.86124725227405	0.98811884995206	0.881388314379275	0.886222905140127	0.863526386306371	0.977342121263402	0.952403282267534	1.12337465281648	0.52570670139658	1.02186674155636	1.20415161533264	0.797335855174019	0.89512030925511	0.862429449731957	0.966043846311176	0.897089327095373	1.14840734140673	0.760180091250822
d__Bacteria	p__Proteobacteria	c__Gammaproteobacteria	o__Betaproteobacteriales	f__Neisseriaceae	g__Eikenella	2.40994154659145	0.552068270964757	0.885817646813224	1.23093003757825	0.903981617458978	0.878828684417345	0.798367719332805	0.998000790882983	1.06675868183064	1.08635918387946	0.910963506583142	1.06293586629997	1.11757901899817	1.23305581680862	1.06171563716287	0.930095235583401	1.03657406599414	0.979325034057202	1.13190216109238	0.817035051838309	1.1671049155761	0.766411363606635	0.438806811229796
d__Bacteria	p__Proteobacteria	c__Gammaproteobacteria	o__Legionellales	f__Legionellaceae	g__Legionella	2.66980885151901	1.17846332537729	0.9161500328477	1.30867064725179	0.846919948540487	0.884280464313249	0.864189973469129	0.924697927648304	1.04970977468857	1.07232925094992	0.844371383247424	1.03057678469158	1.00465085822547	1.1569934898692	1.01505490365636	0.714695155587671	1.09094315591657	0.93744765300516	0.901189284306726	0.901185325529388	1.14759055100452	0.983411706909026	1.60584751406996
d__Bacteria	p__Proteobacteria	c__Gammaproteobacteria	o__Enterobacterales	f__Pasteurellaceae	g__Haemophilus_D	2.38476222169262	0.108110519179387	1.090503606135	1.04503722251979	1.09660377424343	1.0774634408558	1.0178674749577	1.16797660943659	0.951425373287605	1.25147162547425	0.980133484925139	1.05802695159861	1.20834824839762	0.839301849103361	1.34733795606574	1.42078598005729	0.945482752183461	0.959678265532569	1.15811993873857	0.825704274898349	1.1211229542105	0.821272794552634	0.27357778631914
d__Bacteria	p__Proteobacteria	c__Gammaproteobacteria	o__Enterobacterales	f__Enterobacteriaceae	g__Kosakonia	1.43498737097783	0	1.03935255673337	1.00500314851058	1.11606006173899	1.07873585982912	1.14230220216395	1.10675388756673	0.936442750976046	1.05816167395148	1.0655714014611	0.978219929558626	1.08937211858	1.29491643243756	1.04550860425105	1.13157409947482	0.956653196492289	1.0161941936426	1.04346863603176	1.03975196903595	1.07998714808018	0.919674412502602	0.303294735217226
d__Bacteria	p__Proteobacteria	c__Gammaproteobacteria	o__Enterobacterales	f__Enterobacteriaceae	g__Enterobacter_D	1.6744391213741	0	1.00573626426754	0.974834399188556	1.10253166599494	1.01522523831196	1.25110509676231	1.10966178384865	0.916265844736644	0.936741977355992	1.06543904751806	0.972305335587139	1.08118113515199	1.29591326080511	1.05720177975763	1.09717047430375	0.939058481232752	0.9907444663344	1.03850750162124	1.00942377336472	1.11751844214331	0.912226424396173	0
d__Bacteria	p__Proteobacteria	c__Gammaproteobacteria	o__Enterobacterales	f__Vibrionaceae	g__Photobacterium	1.4670985801449	0.924153820699013	1.04920324431442	1.10673935909045	0.986036552725788	1.18105879980176	0.96346575420255	1.07555279526054	0.887770897278586	1.1911016176059	0.987904825048571	1.04816114343388	1.04392896030401	1.24960086799937	1.14708446301959	0.960653813707555	0.842588402752472	0.951455540449178	1.0060431828975	0.999031068539281	1.1229258464983	1.03590249784317	0.590524763751969
d__Bacteria	p__Actinobacteriota	c__Actinobacteria	o__Actinomycetales	f__Dermabacteraceae	g__Brachybacterium	0.381329311024837	1.31194605992052	0.892639677492758	0.786757843047213	1.02192859454462	1.20028484731772	1.25483541938112	0.943209938557852	0.954190980976068	1.0506478762101	1.0508186576289	0.998480948528881	0.819440201052585	0.291356733666542	0.791387719731087	1.03174316950265	0.951948455418279	1.03224637123308	0.92708328186511	0.819691480540557	0.774506405058825	1.08910745604387	0.105962423564896
d__Bacteria	p__Firmicutes_A	c__Thermoanaerobacteria	o__Caldicellulosiruptorales	f__Caldicellulosiruptoraceae	g__Caldicellulosiruptor	0.142520125977041	2.59385537585145	0.901391816850536	1.33334143649759	0.933265476249342	0.947994006853275	1.17411902723897	1.000417329502	0.744994446623482	0.983105693844065	1.03119902876623	1.17181688964899	0.919755208947639	1.52619291461216	0.844903762319604	0.767605634010519	0.701270865810227	0.945834268433104	1.01265241304852	1.14319369445203	0.964721273952038	1.10241399255175	3.22684459901901
d__Bacteria	p__Proteobacteria	c__Gammaproteobacteria	o__Betaproteobacteriales	f__Burkholderiaceae	g__Burkholderia	1.09956352604721	1.40435645415129	1.12093031677893	0.98943344923965	1.14970628229164	1.02403070184472	0.990938138086206	1.02042874743962	1.05826000573516	0.994615197610621	1.02614721140804	0.957087998468385	1.27587524679854	1.61562094480029	1.07321775364424	1.06383276853917	1.01308140526896	0.99623112215958	1.06991957269734	0.929923050587322	1.29332111591835	0.849204286791213	0.100945112713015
d__Bacteria	p__Proteobacteria	c__Gammaproteobacteria	o__Betaproteobacteriales	f__Burkholderiaceae	g__Paraburkholderia	1.00661889801256	1.03240982311732	1.13776278990837	1.01527152523824	1.14466317599346	0.991668766184287	1.0417552461782	0.977774565437506	1.06146862655613	0.981174679005282	1.00665085930772	1.01346373102209	1.29112358736603	1.60332814004135	1.06137569145879	1.08000243143656	0.987965940727997	0.993152442984941	1.03454727414807	0.950289023597743	1.24653318123242	0.79980988704404	0.157484414057548
d__Bacteria	p__Proteobacteria	c__Alphaproteobacteria	o__Rhizobiales	f__Devosiaceae	g__Devosia	0.136338248671586	0.984676582497733	0.985822192656815	0.818953003509933	1.20612376885323	1.19593690478303	1.22144799876555	0.946664264887577	0.907984309386177	1.06266239299347	1.04811950377524	0.942330417925125	0.965703470913348	1.04089364405239	1.02569866639344	1.21570753144478	0.985903756764795	1.05633181149788	1.16656398107989	0.993985473019252	0.958998075495057	0.901467082129437	0.191258407103351
d__Bacteria	p__Proteobacteria	c__Alphaproteobacteria	o__Azospirillales	f__Azospirillaceae	g__Azospirillum	0.314909472894187	1.54020683961296	1.12067151656657	1.05989687989859	1.12587671757346	0.902848136993859	0.956617759654309	1.01271528265631	0.993774005640514	1.03596128609022	0.952565857135465	1.07650239692343	1.08543370323808	1.64295706582193	1.06593559704588	1.13119114376613	1.01321682688869	0.971539750075382	1.0232819863087	1.20956800999198	1.02020786270188	0.921773227012186	0.373581416509513
d__Bacteria	p__Actinobacteriota	c__Actinobacteria	o__Actinomycetales	f__Cellulomonadaceae	g__Cellulosimicrobium	1.78405795727624	1.04115581099986	0.952295318151683	0.906316806477809	0.952360042586613	1.08786245691984	1.16590757441098	0.879490346065228	0.957573041912492	1.04510486645103	1.0866248958858	0.951074616824236	0.852250458193694	0.710723825258085	0.900814082636643	0.916326628553135	0.935527523376523	0.986097115840155	0.961223875475688	0.958668994023132	0.79907759694278	1.10771263877169	0.216515033537256
d__Bacteria	p__Proteobacteria	c__Alphaproteobacteria	o__Rhizobiales	f__Rhizobiaceae	g__Neorhizobium	0.041724130980868	0.87229223930954	1.03438404180853	1.00899601821365	1.28639058234479	1.11890036076713	1.13840905039414	0.997942249728423	1.00126675237721	0.985355026993441	1.035369618397	0.971414089216712	1.08279438167916	1.09304757648236	1.00998676512164	1.24416237009341	0.997378781988538	1.07864406798509	1.12236208531818	0.999193525080527	0.97939579772584	0.875774177010779	0.566827599771609
d__Bacteria	p__Firmicutes	c__Bacilli	o__Lactobacillales	f__Carnobacteriaceae	g__Carnobacterium_A	0.378152388430813	0.291913788287212	0.83622874499243	1.08416836130292	1.0033126041238	1.27304784149992	1.19778559438053	0.618882063045156	0.975830183979761	1.13518874524229	1.10732187185607	1.10926057429379	0.953397654870129	1.38549501358982	0.838606787767015	1.02787658210117	0.90358512446843	1.07740785229683	1.16121700834421	0.938583874542869	0.985395919895473	1.10808693062362	1.16363225929812
d__Bacteria	p__Firmicutes	c__Bacilli	o__Bacillales	f__Amphibacillaceae	g__Oceanobacillus	0.234423819861339	1.15568450860219	0.977809559119783	1.09288007488675	1.08403975095262	1.21077355517804	1.1134380665224	0.929121424772338	1.03640727672898	1.0664544775813	1.06246083392435	1.03202165879042	0.874931128134732	1.03675338685439	0.879287311342899	1.11215499362941	1.01797590191691	1.07503040001622	1.07888739889517	0.92776826325168	0.893108072055536	1.03128742787515	0.173884483581003
d__Bacteria	p__Campylobacterota	c__Campylobacteria	o__Campylobacterales	f__Campylobacteraceae	g__Campylobacter	0.147833441953394	0.116887784090102	1.09348823076734	1.0255448950912	1.07055459973173	0.979777061642584	0.857328222659958	1.27561322678914	0.977952624255553	1.02145287188307	0.857280370882924	0.948922466081193	1.30746126688586	1.9516261209769	1.18903445287636	1.3092865266189	1.15023956302936	0.981518013779512	0.982031789657666	1.09689279188285	1.21223633081592	0.996130321123288	0.074131721471777
d__Bacteria	p__Campylobacterota	c__Campylobacteria	o__Campylobacterales	f__Helicobacteraceae	g__Helicobacter	0.563637595483098	0.182580199475155	0.921764093574961	1.29752157705732	0.908519902531085	0.778673100511964	0.80900383015146	1.11918966022965	0.99273019733992	0.910536255401021	0.785448521442143	1.06791109328231	1.13773098038643	1.84380060125648	1.08722145092516	0.971178501452174	0.877695760199637	0.884061855796555	0.858484611968411	0.826858399270758	1.27024116517398	1.1879110935985	1.1512801116935
d__Bacteria	p__Proteobacteria	c__Alphaproteobacteria	o__Acetobacterales	f__Acetobacteraceae	g__Gluconobacter	0.622671409380308	0.013198032409842	0.923226363873942	0.925661762817209	1.04152067968012	1.18227122023906	1.05560487752126	0.991666427282151	0.950752257993032	1.00529753780501	1.01401461505741	1.0692181181777	1.1992540563979	1.1179663060716	1.05504856197746	1.15523314817708	1.04115923828218	0.966682810817494	0.994066709387862	0.829601565211751	1.08914411026307	0.888024245295408	0.437051057160849
d__Bacteria	p__Proteobacteria	c__Alphaproteobacteria	o__Rhodobacterales	f__Rhodobacteraceae	g__Ruegeria	0.266000617352433	1.33702234835676	1.10697965366477	0.935911279171563	1.25233401422505	1.05876142879972	1.0361886533966	1.14704228398034	1.09433275290905	0.991841740138862	1.02630826322395	0.998363377499591	0.946615959042393	0.781279578139052	1.00991431767911	0.92562189485114	1.17719008113288	1.0904322779741	1.08689200247222	0.852435640924112	0.947508867826064	0.946250033475641	2.01690599729892
d__Bacteria	p__Proteobacteria	c__Alphaproteobacteria	o__Rhizobiales	f__Rhizobiaceae	g__Rhizobium	0.17755495798548	1.0134606363822	1.03333918159162	0.961159967880902	1.21169338307862	1.09756150735896	1.16484438815273	0.980266042525293	0.99054343423491	1.01572324535145	1.03370236843867	1.01615247855965	1.10061844375013	1.1885409693565	1.06546642829103	1.09154485848907	0.97218467222331	1.05792460069713	1.1422618718364	0.983502226372519	1.04531171709384	0.930872941256313	0.979273242804994
d__Bacteria	p__Actinobacteriota	c__Actinobacteria	o__Actinomycetales	f__Microbacteriaceae	g__Clavibacter	1.83751730087271	0.240652290538741	0.920169806710347	0.913612930440643	1.06004021518824	1.07784351691077	1.25876808982542	0.891775798951439	1.00196461088127	1.02402846807663	1.11977626981861	0.970134216646145	0.937242450217938	0.291518506339085	0.821851402522983	1.06267309108084	1.09848477892329	1.01854634552244	0.927854078338251	0.949127542320146	0.802841488278067	0.91015238006441	0
d__Bacteria	p__Proteobacteria	c__Alphaproteobacteria	o__Sphingomonadales	f__Sphingomonadaceae	g__Novosphingobium	0.43556741468346	0.503457254856418	1.09587851909887	0.907328532972813	0.923413106129334	0.866002687680712	0.934278840566388	0.99668445423406	1.24702294933903	0.918731564198556	0.99098192074743	1.03921280950216	1.02817341032377	1.0579520304702	1.10385804843002	1.09627921753997	1.23714761385066	1.02943001159086	1.02334798582071	0.938759879535028	1.12941179658423	0.883919249860519	1.62524070960464
d__Bacteria	p__Bacteroidota	c__Bacteroidia	o__Flavobacteriales	f__Flavobacteriaceae	g__Salegentibacter	0.138806801705497	1.07976276521169	0.841264084009858	0.831213443719675	0.919483609455206	0.941761523678005	0.975379395694551	0.955321932743656	0.936644206160039	0.926543067986066	0.888465653054983	1.0198680532056	1.22193278618368	0.522198675213053	0.941469619380665	0.991405925534147	0.926430902096221	0.939595837617983	0.935935681253362	0.867465462936282	0.879794260614954	1.04400323243126	0.220510971307649
d__Bacteria	p__Actinobacteriota	c__Actinobacteria	o__Actinomycetales	f__Micrococcaceae	g__Paenarthrobacter	1.46276166158997	1.12008493670272	0.953827203298265	0.849846474566723	1.14594368097802	1.13950104075304	1.200251664727	1.01283658064425	1.05536391291996	0.912285709618229	1.09179741999522	0.945657420065685	0.834058592731822	0.453428506862933	0.811874001808266	0.968055118042706	1.04798502733595	1.05195506252876	0.919317536471038	0.855546697832126	0.837965909296521	1.01633170590511	0.805638030545185
d__Bacteria	p__Proteobacteria	c__Alphaproteobacteria	o__Rhizobiales	f__Beijerinckiaceae	g__Bosea	0.190926706407346	1.35008745377285	1.02710694620466	0.90502122013827	1.35926233912964	1.02076040669875	1.02171205443523	1.0537135479101	1.07874033115642	1.06339852338768	0.9928752934383	0.969769401295528	1.0080887795196	1.12737125397876	1.08144721559094	1.20979227032868	1.09314914636165	1.05033825229399	1.14122498069725	0.959661982500348	0.966460887860411	0.88535818044861	0.675372268447539
d__Bacteria	p__Bacteroidota	c__Bacteroidia	o__Chitinophagales	f__Chitinophagaceae	g__Chitinophaga	0.574239254609415	0.871998592546465	0.804531071454901	0.69240600369459	0.767849378016932	0.798214707601922	0.920950280194177	0.861219254237845	0.864675489432589	0.848164289441	0.95100572104265	0.892314430018872	1.14078349960725	0.91876757217852	0.966967314420871	1.23288138429209	0.845729301760408	0.888476141541837	0.890501462411017	0.997516332274102	1.00354518738878	1.09090400608384	0.405535641111989
d__Bacteria	p__Bacteroidota	c__Bacteroidia	o__Cytophagales	f__Spirosomaceae	g__Dyadobacter	0.492932913291831	0.716223557952338	0.813358657581882	0.853963929628299	0.761342075408137	0.758669125818866	0.984745416974127	0.89824166451734	0.872683998459147	0.810832154417981	0.949213287425015	0.930215485924124	1.2295339300002	0.695383140276911	0.842748720461912	1.12767749466541	0.864747685295007	0.93285472915815	0.934843528559356	1.03109015532493	0.915693063857527	1.13466576714974	1.34689157835574
d__Bacteria	p__Firmicutes	c__Bacilli	o__Bacillales_A	f__Planococcaceae	g__Sporosarcina	0.072421644704338	1.43427438645535	1.04681841156224	1.11010053376576	1.14244345830137	1.06472551937368	0.925603332211638	1.09153280568727	1.1092605817056	1.03012561513477	1.04679889903995	1.04656528060379	0.778577331778675	1.26196701311593	1.01958010888695	1.19726267827739	1.10723650208472	1.03731446320075	1.13964463829994	1.06139523538719	0.950473150192001	0.901920450043935	1.55216416735909
d__Bacteria	p__Actinobacteriota	c__Actinobacteria	o__Propionibacteriales	f__Nocardioidaceae	g__Aeromicrobium	1.68174502750244	1.23867966020466	1.02867267014205	0.88576957183061	1.05366252150348	1.07376863906419	1.05775676830317	1.09919330915139	1.27183694992502	1.02210572220642	1.10691740930806	0.978995215816954	0.795547119917464	0.347426290003542	0.856339484752468	1.02913236162944	1.27241548692148	1.06575818854384	0.986545317992131	0.912016530733463	0.914235810620672	0.957699512016118	1.0417853455183
d__Bacteria	p__Firmicutes_C	c__Negativicutes	o__Veillonellales	f__Megasphaeraceae	g__Megasphaera	0	1.64595284958477	1.15542082064385	0.984385028352878	1.25396560911372	0.997398285807758	1.06412257270739	1.20093138825853	0.994215645832469	0.866835755827926	1.08058666865397	1.02436288793155	0.972414956112973	0.616586103025919	0.86250910699034	1.10781634150362	1.00646480060383	1.03687561767724	1.01649318707397	1.00357847153271	0.940061870858782	0.862592945897893	0.149277824458912
d__Bacteria	p__Actinobacteriota	c__Coriobacteriia	o__Coriobacteriales	f__Atopobiaceae	g__Olsenella	0.16244604575042	1.52089255051905	0.872149710319873	0.857821715042429	1.11531641460099	1.06430268319348	1.15364090710205	0.718886947402837	0.903330677700467	0.991951889549068	1.10920497367854	0.9951690195681	0.820172921042806	0.504519045856483	0.821419476694232	0.932090706222136	0.939821929840837	1.00762854006874	0.962418931618877	1.05338880824161	0.869690273765688	1.0987765150908	0.31185781243484
d__Bacteria	p__Firmicutes_A	c__Clostridia	o__Lachnospirales	f__Lachnospiraceae	g__Eubacterium_Q	1.03523053405277	0.506786053754369	0.827059668676968	1.02150857109538	0.890014673236265	0.985986351966867	1.04041903478904	0.840446278489716	0.912904914407238	0.904318251285989	1.0701855650075	0.965090673886204	0.962785722304171	0.930052639577611	0.86951241056945	0.669551148608395	0.798046294830742	1.02289389018353	0.834352451181574	1.27226195346411	0.917749646036549	1.38495579178605	0.124092089108146
d__Bacteria	p__Proteobacteria	c__Gammaproteobacteria	o__Xanthomonadales	f__Xanthomonadaceae	g__Lysobacter	1.86197588362719	1.00420425161442	0.915460207877848	0.973079331004086	0.868853619899268	0.845000227191592	0.869705102920532	0.924712698060198	1.00988642336642	1.10895421134714	0.945290850043189	0.951219287128128	1.11967791072196	1.21026892511906	1.16766686884997	0.890219434065876	1.05547713096187	0.976349092480696	1.08552172864708	1.01985965397125	1.15514344544788	1.09860493649939	1.71569325559126
d__Bacteria	p__Firmicutes	c__Bacilli	o__Mycoplasmatales	f__Mycoplasmataceae_B	g__Mycoplasma_F	0.265910367795199	0.147164597680158	0.851600978001503	1.07584688772546	0.911279602617035	0.746839541109561	1.17910370455588	0.54055589287094	0.818790494819635	1.02201018415524	0.881704469829173	1.08149655208328	0.285626500607564	0.030683415694795	0.654907134979236	1.15258037680526	0.701991045828784	0.854555069990885	0.78924713892783	0.577001922789126	0.731265352143445	1.50993788433357	0.827325655677044
d__Bacteria	p__Proteobacteria	c__Gammaproteobacteria	o__Enterobacterales	f__Succinivibrionaceae	g__Succinivibrio	0	0.623934822978703	0.79592017230557	1.13505697913682	1.0139880412963	0.895551609610227	1.13451582586677	0.915838321971206	0.991207850664905	0.969510784396777	0.960194961237305	1.06151896390762	1.04396871929436	1.66136563410853	0.975134464268075	0.791181066161467	0.962529153752959	0.964882480399603	0.909861312873847	1.10208170750153	1.13760978193332	0.876459803857463	0.707184555138534
d__Bacteria	p__Firmicutes	c__Bacilli	o__Bacillales	f__Bacillaceae_A	g__Bacillus_AA	0.467467092224737	1.07987290758934	0.974568022497914	1.15845288531057	1.07475612149021	1.23533722515882	0.967177639119012	0.973977068624358	1.00351080199748	1.15220255185305	1.0205561210612	1.06560770465932	0.864159465042898	1.06283357856987	0.955090814808873	1.0674406140588	0.967937585964401	1.04468593906718	1.09668678066677	1.00913675600109	0.921931143023734	1.11428302893	0.732478057623216
d__Bacteria	p__Firmicutes	c__Bacilli	o__Bacillales	f__Amphibacillaceae	g__Virgibacillus	0.730304692548435	1.3158236177436	0.943017404552562	1.1308281003601	1.03687604556484	1.20166344746632	1.08484922203585	0.89804413722419	0.963340900389468	1.02756618907676	1.05280306523699	1.03160468884645	0.905716110962193	1.06263560791231	0.905810602353122	1.06546857278508	0.969349995268263	1.02215192963351	1.0514111531332	0.945513809670796	0.893850493263849	1.14949351917357	0
d__Bacteria	p__Firmicutes	c__Bacilli	o__Bacillales	f__Halobacillaceae	g__Halobacillus	0.459122751225023	1.20908436945931	0.984820912961372	1.10405320504314	1.0924668338245	1.28288247126654	1.10588322760969	1.00330137930907	1.06741212047835	1.14653061866801	1.03316502347865	1.00472920356116	0.942336681504538	1.00029727825758	0.933411813017804	0.990170408311083	1.06250466779236	1.08669446536828	1.14631184243066	0.962513438685941	0.882389797944323	0.951894377967842	0
d__Bacteria	p__Proteobacteria	c__Alphaproteobacteria	o__Rhizobiales	f__Rhizobiaceae	g__Mesorhizobium	0.211647907011852	1.50913869353168	1.06577805965205	0.917428462152591	1.26122535858016	0.954051309948631	1.13026297155082	1.1020898887135	1.03610055745778	1.03282054591091	1.00317036483697	1.00491628234848	1.09593667728419	0.926251398876133	1.13351988771025	0.969565379224152	1.02556157139513	1.05456332001289	1.17764069758054	0.852076198751687	1.10207793920614	0.902543702145976	0.892263352582355
d__Bacteria	p__Firmicutes	c__Alicyclobacillia	o__Alicyclobacillales	f__Alicyclobacillaceae	g__Alicyclobacillus	0.309201512162254	0	0.9519363297236	1.09402355014434	1.08658370257178	0.991049006570116	1.17937686951372	1.10373814922755	1.14863172094898	1.01241305555155	1.07516773003861	1.0746249476057	0.899967873680407	1.28160317904939	0.91093179776698	0.935660753838207	1.12506188753709	1.00482590938343	1.00164538652389	0.977518288034868	0.95815063643587	0.860935791315887	0
d__Bacteria	p__Bacteroidota	c__Bacteroidia	o__Flavobacteriales	f__Weeksellaceae	g__Chryseobacterium_A	0.46648904185232	0.466691829294045	0.914496939474566	0.849301537627776	0.929255432878311	0.929846133583179	0.865515185559385	0.963761952426161	1.06322223331507	1.02326273507551	0.916073961819951	1.01429261158825	1.27633590622794	0.625452530834837	1.03302288616294	0.975145431891561	1.06689592775614	0.955072946726005	0.938080057407598	0.827466645602014	0.930191825551797	1.02478773642374	0.419743229770596
d__Bacteria	p__Proteobacteria	c__Gammaproteobacteria	o__Pseudomonadales	f__Moraxellaceae	g__Moraxella	2.32516754327828	1.93857466319967	1.04741670663011	1.025805113349	0.995754080188704	0.848518410112888	0.741085060829506	1.14150228715277	1.05777482080968	1.16026472311202	0.926744965612302	1.04512871777567	1.02137446579974	1.06729060213966	1.16069578297551	1.01948351967486	0.983168446698625	0.966936255925022	1.09512484894743	0.794050539939206	1.12682349449166	0.870236279696509	0.873017075018477
d__Bacteria	p__Proteobacteria	c__Alphaproteobacteria	o__Rhodobacterales	f__Rhodobacteraceae	g__Loktanella	0.235116229027264	1.83664741526914	1.06314953472771	0.887192152502837	1.21722901454006	1.09770509339357	1.10447406415819	1.11061951204713	1.11212172079072	1.06012393357555	0.994289284726059	0.973977171550531	1.00615937747255	0.872419887830649	1.08425875871931	1.02932036505315	1.19164444047419	1.07689067211958	1.12544690851559	0.907352645643601	0.964743185350883	0.856955936765144	1.05056608600091
d__Bacteria	p__Spirochaetota	c__Leptospirae	o__Leptospirales	f__Leptospiraceae	g__Leptospira	0.559645135500364	1.54902901196841	0.835213774118074	0.877275530058213	0.764849574812872	0.738690579198945	0.802327937639965	0.937473600248104	1.01975130088863	0.798747174640041	0.920557356840219	0.914592238223779	1.11631785188203	1.19426016021004	0.947694236343101	0.752870001278782	0.8439927037889	0.937294780651513	0.89187278242483	1.17576007234829	0.994334074386034	0.885164374598493	1.47736116958075
d__Bacteria	p__Actinobacteriota	c__Actinobacteria	o__Corynebacteriales	f__Micromonosporaceae	g__Micromonospora	1.47271515656476	0.955388470000388	0.949591524746356	1.08043571821934	0.907885230896726	1.03737621186553	1.0267850659923	1.04863820233968	1.01203540490013	1.0413587258332	1.02034633252135	1.02233662787189	0.899978003054626	0.410785263138709	0.916787823706151	0.815427044184141	1.03965576865832	1.01092609067836	0.918606387775865	0.93819418848407	0.779858473417205	1.14042927382865	1.14609333577227
d__Bacteria	p__Bacteroidota	c__Bacteroidia	o__Sphingobacteriales	f__Sphingobacteriaceae	g__Mucilaginibacter	0.256497854957145	0.701706251936992	0.847503533589471	0.788557593190555	0.797637010373516	0.82019674643947	1.01740609742316	0.837013692439455	0.909315662109608	0.811714692948478	0.919140265132279	0.958933592268125	1.17256080704484	0.630191236806773	0.920853498376708	0.937262312680024	0.863291086902465	0.935224038514732	0.947023620283966	0.966898079199588	0.927355431312247	1.1163437947886	0.475760470097603
d__Bacteria	p__Actinobacteriota	c__Actinobacteria	o__Actinomycetales	f__Actinomycetaceae	g__Actinomyces_B	2.61237787634472	0.208344095667525	0.888437114581785	1.01307934874094	0.915199608900087	1.08296617541525	1.12873701518047	0.79163726566476	0.909185956379656	0.994226163890025	1.04452569957617	1.0110416282339	0.841889013438322	0.383531115485059	0.897420932005899	0.913070502146389	0.856058826072973	0.90889790543902	0.877788280477615	0.89745754862479	0.849443863059	1.06461707841109	0.523297084381856
d__Bacteria	p__Proteobacteria	c__Gammaproteobacteria	o__Enterobacterales	f__Enterobacteriaceae	g__Xenorhabdus	1.61194020639669	0.892015097134654	0.869299414134115	1.07915819764834	0.97781632827173	0.981058810387111	0.935613216825366	1.13974579803582	0.913856485261247	1.09385423908328	0.974484379436784	1.2058986116827	0.951940935828339	1.10128474699522	0.856564096137456	0.857256117699278	1.13180128651511	0.920868010708419	1.03817275466783	0.759828716666884	1.04560671899672	1.01582911950248	0.973637591813784
d__Bacteria	p__Bacteroidota	c__Bacteroidia	o__Cytophagales	f__Cyclobacteriaceae	g__Algoriphagus	0.514688602852908	1.02097260570201	0.792216505160924	0.817865508055798	0.906116386128286	0.796903681023817	0.940015118472617	0.854588750162655	0.913191942970326	0.924795414671185	0.883847928635904	0.934568933713649	1.18365352700491	0.442516891851624	0.887896786301258	0.906751147715856	0.902391260995827	0.988419332970272	0.89701731331955	0.921488246169605	0.841542463787506	1.16099374192362	0.17288179067386
d__Bacteria	p__Thermotogota	c__Thermotogae	o__Thermotogales	f__Fervidobacteriaceae	g__Fervidobacterium	1.08709703516173	2.79062066354893	1.06351394178229	1.13327068362154	1.02420418086896	1.01559520383714	1.22759804379951	0.813228786538092	0.923180054768641	0.937725799544046	0.996331396528126	1.0140030684987	0.884730209144547	1.85934476172233	0.961370982047347	1.08900112673866	0.956771261278539	1.02310386511123	0.990027588960914	1.32569759151478	1.02624333455967	0.972176043904345	0
d__Bacteria	p__Proteobacteria	c__Alphaproteobacteria	o__Sphingomonadales	f__Sphingomonadaceae	g__Porphyrobacter	0.313735564818926	1.7900280493274	1.03739236289207	0.916067964726735	0.949671940533995	0.840964491425746	0.894357387328877	1.07061255569088	1.26727180172958	1.01691179800443	0.97014794295915	1.03042689451419	0.964235182912151	1.10821501681655	1.1416852441339	0.993273722104899	1.27947400133679	0.991952861831385	1.11139342440569	1.02356557963359	1.11461101244359	0.932810705985348	1.42128160977156
d__Bacteria	p__Firmicutes_A	c__Clostridia	o__Lachnospirales	f__Lachnospiraceae	g__Butyrivibrio	0.577155033482219	0.488898816054577	0.700697453078477	1.27000761397697	0.866363408609967	1.09459973795689	1.1681760888655	0.677766509828697	0.811221605973155	0.964635828326397	1.00448489211049	0.996928945531875	1.11872066266985	1.19085937267544	0.773324277123765	0.699683043525293	0.688429406873588	0.954555493109722	0.830480040494469	1.1303963083156	0.871350882706209	1.22249687341327	0.970812881593428
d__Bacteria	p__Proteobacteria	c__Gammaproteobacteria	o__Betaproteobacteriales	f__Burkholderiaceae	g__Duganella	1.38461061916436	1.32276093557893	0.942120744251549	0.989183086158038	0.894592373467124	0.849144529702159	0.951907189548449	0.922031462150752	0.931853660278547	0.976026421823879	0.97658699509484	0.97159900372087	1.08549111550366	1.51863538236557	1.14014382820489	1.0540504824296	0.923389314350136	0.925148266065587	0.991581044648192	1.25661315698673	1.24677194492659	1.00532679032441	1.80902512877111
d__Bacteria	p__Proteobacteria	c__Alphaproteobacteria	o__Rhizobiales	f__Xanthobacteraceae	g__Bradyrhizobium	0.352421395990045	1.09881594345838	1.12884482449586	0.878686706778313	1.19765961242823	0.843277277424626	0.978999116732818	1.01794512540128	1.11678055291195	1.01696939968224	0.921928413554495	0.986563618413465	1.07924674214661	1.6565416738808	1.19693933046017	1.15700460309103	1.04467202686404	1.01606036836015	1.1738724919221	0.960796087746338	1.17085178226766	0.946972599713948	1.2460285958914
d__Bacteria	p__Proteobacteria	c__Alphaproteobacteria	o__Sphingomonadales	f__Sphingomonadaceae	g__Sphingobium	0.467857303556576	1.01867138029854	1.05185579965413	1.00230043619368	0.878115936419533	0.788680305000588	0.942958652810837	0.977434558289139	1.19535709133397	0.912309532633475	0.99352608198698	1.14493485272674	1.06166834635628	1.02760761086764	1.09235715291226	1.09921771059088	1.14215254241637	1.00984488832573	1.06091585838428	0.937368156986438	1.16917234055813	0.898880013914789	2.12350159899437
d__Bacteria	p__Firmicutes_C	c__Negativicutes	o__Selenomonadales	f__Selenomonadaceae	g__Selenomonas_A	0.153061682270513	0.115175618658698	0.997048290454013	1.10711010628432	0.988842111765288	1.06046540683306	1.10422795355789	1.09091634040718	0.808545571651886	0.924511255727752	1.01816718666605	1.04060729803941	1.13265311186982	1.52645870768044	0.896686573415438	0.822077491241515	0.868902357952516	0.975972751637752	0.944102514969975	1.13437386764252	1.08243268675632	1.05298061254048	0.613859083789057
d__Bacteria	p__Bacteroidota	c__Bacteroidia	o__Flavobacteriales	f__Flavobacteriaceae	g__Muricauda	0.315794766229573	1.15634120979963	0.85452832807152	0.777328117227752	0.928494133488344	0.924440263248756	0.959554460460028	0.950813858197381	0.943331199834251	0.834751613368955	0.981120399072778	0.946693382138626	1.09484916589179	0.484935035380692	0.952699838762707	1.02143145225342	0.949829098804	0.969424829792024	0.923865968074739	0.929105839689492	0.922018460425799	1.19280915749196	1.50380381597381
d__Bacteria	p__Actinobacteriota	c__Actinobacteria	o__Corynebacteriales	f__Pseudonocardiaceae	g__Pseudonocardia	1.27674342392138	0.972177084520536	1.23852613543508	1.1202167642243	1.0563021500412	1.12457986979043	1.00690739968079	1.19353052840557	1.19015066848033	1.00619929553326	1.06788450151348	1.04164976892056	0.77152216853119	0.351484217158306	0.86225350604144	1.13805848961193	1.18159884162186	1.07239207824637	0.920355891513556	0.896958223145134	0.784584717192245	0.897822272049296	0.5735847674498
d__Bacteria	p__Bacteroidota	c__Bacteroidia	o__Flavobacteriales	f__Weeksellaceae	g__Chryseobacterium_B	0.083370417283909	0.301882400281704	0.864743290513968	0.819920561498079	0.893814138897824	0.886880024671209	0.917138371881718	0.933104525183753	1.01730507110673	0.94451069383127	0.954364312584894	1.0224446327644	1.19691649965778	0.596691618278849	0.960498039637543	0.94717715652454	0.9588878309901	0.927575901335592	0.91030394702553	0.861818996507322	0.914208251456042	1.13088091850882	1.53615455731984
d__Bacteria	p__Actinobacteriota	c__Actinobacteria	o__Actinomycetales	f__Microbacteriaceae	g__Agromyces	1.56694818229013	0.088640394625017	0.961446204784089	0.812804946926297	1.10265977884049	1.12026685963149	1.20486071407619	1.0235456695592	1.01741187450335	0.939462310705257	1.12426516660351	0.943797765490402	0.85112723237079	0.340189032177465	0.817356368577755	0.962553054977024	1.03122175991769	1.02877400194319	0.93040528157111	0.864640207578166	0.81386507622013	1.12116839455024	0
d__Bacteria	p__Actinobacteriota	c__Actinobacteria	o__Streptosporangiales	f__Streptosporangiaceae	g__Nocardiopsis	1.35736912608896	0.909605802419462	0.983804687798768	1.08355253850939	0.931237797807112	1.20939137794108	1.01064132177057	1.09471025687941	0.992076953799958	1.01474005338256	1.06049447912927	1.02213878332672	0.806878026170532	0.359127582149156	0.860301724055354	0.893673943772684	1.02744066207196	1.02195294339322	0.87040153670819	0.990893879486313	0.814543809421489	1.14145152812343	2.06340881944304
d__Bacteria	p__Proteobacteria	c__Alphaproteobacteria	o__Rhizobiales	f__Rhizobiaceae	g__Aureimonas	0.213418893329803	1.57076775555594	1.02335408577177	0.873139367144582	1.18982390456127	1.03754095405516	1.16635217744216	0.930723065265953	1.07445595065098	0.973711238763947	1.01399741416046	0.974596900457167	1.03380015808017	0.92533664217888	1.00828428676111	1.10231656962091	1.04572248894217	1.03514875455234	1.07182445214902	1.02212429668342	0.93068556315174	0.823188096843919	0.201648511851951
d__Bacteria	p__Bacteroidota	c__Bacteroidia	o__Flavobacteriales	f__Flavobacteriaceae	g__Aequorivita	0.519904372245193	1.06356993363137	0.867729349494749	0.755973926530413	0.91828055271451	0.950295906507906	0.809928299026403	0.958188095353219	1.02869241118154	1.00002827199458	0.92222904770597	0.95097211141084	1.23282685632114	0.591281421899258	1.06919312716349	0.968747437979672	1.02781693913018	0.951644148461176	0.982033696048824	0.900907178241738	0.926549737494762	0.977546614955704	0.271789924300818
d__Bacteria	p__Actinobacteriota	c__Actinobacteria	o__Propionibacteriales	f__Propionibacteriaceae	g__Tessaracoccus	1.97089526649456	0	1.00687373101833	0.835426109785866	0.962060726468429	1.14051807684812	1.24902537319451	1.01696042725159	0.92006708523884	0.955549495826955	1.04622393262535	1.09516666019145	0.816513520180571	0.434011281792357	0.927758507257434	1.00342285382726	0.948097649060854	0.97188365398569	0.955945511260009	0.858492886462007	0.868779418789098	1.08506598517856	0
d__Bacteria	p__Bacteroidota	c__Bacteroidia	o__Flavobacteriales	f__Flavobacteriaceae	g__Aquimarina	0.428881423918424	0.977822124956109	0.722554415820315	0.760422099763473	0.799301816515693	0.786621251351337	0.821874714675905	0.923232253711261	0.870343985061913	0.926423922366234	0.94681465177632	0.901341618427558	1.05957268403151	0.608841065967179	0.891827646466147	0.842338201042447	0.904069789055765	0.916759415540656	0.889716262972435	0.944968562836293	0.860552183401322	1.11752568806057	0.402623082963471
d__Bacteria	p__Actinobacteriota	c__Actinobacteria	o__Actinomycetales	f__Actinomycetaceae	g__Actinomyces	2.22181354166883	0.030056432447186	0.831844345890456	0.921048826404969	0.920329563555407	1.08937649459889	1.15182025019311	0.791980264196644	0.859873506359894	0.916277976019101	1.05879636543542	0.993821748293321	0.887677114891164	0.402014742686718	0.80568678898907	0.845133054576862	0.817422744264306	0.912351574076326	0.813700208872723	0.920885983573383	0.858189786872762	1.24610102830786	1.48870470649416
d__Bacteria	p__Bacteroidota	c__Bacteroidia	o__Flavobacteriales	f__Flavobacteriaceae	g__Winogradskyella	0.773221526229152	1.23169901878065	0.81696761850435	0.823691399602772	0.887506090619907	0.900788058830531	0.87280732669103	0.882426717515489	0.948691626179566	1.03629143662724	0.931049531360419	0.919256476553274	1.23910222796503	0.59122089739265	0.956180583554898	0.874537164993005	0.923634962832486	0.957378587468685	0.900563255216125	0.885373572800657	0.883602252538836	1.03203591413214	2.21503342595906
d__Bacteria	p__Proteobacteria	c__Gammaproteobacteria	o__Enterobacterales	f__Enterobacteriaceae	g__Pectobacterium	1.44014193054597	0.005345008314265	0.984623071786623	1.08651416279127	1.10248255318866	1.08447471772858	1.10433504179311	1.07370138009189	0.875186773611507	1.04213661955817	1.02333415875229	0.993350696734426	1.0306636634878	1.20012698826048	1.02845792388343	1.19011174390311	0.942908829900626	0.958990818217345	1.00336913336274	0.976466171087446	1.1254682495707	0.932247220810599	0.11305498724828
d__Bacteria	p__Proteobacteria	c__Gammaproteobacteria	o__Pseudomonadales	f__Marinomonadaceae	g__Marinomonas	1.61055744930043	1.67615323787818	0.994087612715008	1.08810947777015	1.14900478055753	1.04152354710322	1.05307347700147	1.13837324826945	0.938641200004084	1.16668566377625	1.07369796653914	0.985582858480254	0.908810156098015	1.29099349140257	1.05099458497602	1.03066665227926	1.0407997378503	1.00409888672048	1.01522703458816	1.21894685275166	1.02468541231406	0.781634308764454	1.06354890694239
d__Bacteria	p__Proteobacteria	c__Gammaproteobacteria	o__Pseudomonadales	f__Cellvibrionaceae	g__Microbulbifer	1.93505507132056	0.789276286590119	1.02152611322957	1.00130545456903	0.942193477151866	0.75661191414026	0.913036268648613	1.04410274567006	1.00715610787786	1.06171631929011	0.93645086213725	0.934914234954338	1.12168084049226	0.996576860860198	1.15325245323989	1.0342417026507	0.985309137891619	0.946544164168388	1.00043966716568	0.85116861860281	1.09575286483516	0.995989630555926	0.594260668541664
d__Bacteria	p__Bacteroidota	c__Bacteroidia	o__Bacteroidales	f__Dysgonomonadaceae	g__Dysgonomonas	0.503105250138771	0.413028341196581	0.808105703306938	0.870351668921375	0.783822942095992	0.865600182550903	1.05447161606227	0.866475831906173	0.835006297296611	0.836533630352007	0.897428021431008	0.972913682640542	1.22600005890764	0.477304366656978	0.784394144420324	1.02875836160709	0.675774368895883	0.887518692743338	0.776845787856692	0.77106567972666	0.929284837608232	0.988345247760332	0.440915203287546
d__Bacteria	p__Proteobacteria	c__Gammaproteobacteria	o__Enterobacterales	f__Enterobacteriaceae	g__Buchnera	5.97373280902483	0	2.18150571329761	0.872246008581199	3.09740679751038	1.14254282465801	1.10384081187946	2.25988275767193	1.87231146767274	1.43980759233543	0.860799574029074	0.923011100548684	0.517125873263421	1.32394944640179	1.2649213799653	1.75220555615153	2.01913252206041	0.734039553362211	0.575910141828943	0.68019146160199	1.01800030415427	0.585644215852511	0
d__Bacteria	p__Verrucomicrobiota	c__Chlamydiia	o__Chlamydiales	f__Chlamydiaceae	g__Chlamydophila	0.229846411882269	2.18699915568234	0.920613003508458	1.11769773306142	0.961582190387989	0.611606051514051	0.918624265839511	1.00844712107605	1.18588021402356	1.03581815431694	0.809920667749619	0.9814926791209	0.760201745732122	1.2241674675748	0.8552595902213	0.96959551610989	0.991810194184483	0.812689532933603	0.725489289842152	0.939613364191572	1.13908827857856	0.329890465867833	0.371937179229629
d__Bacteria	p__Firmicutes_A	c__Clostridia	o__Tissierellales	f__Helcococcaceae	g__Anaerococcus	0.219640148293743	1.92125129901324	0.975841630823586	1.05522577232517	0.895042896148536	1.08081622644201	1.10225662200728	0.782903485906177	0.863743408856361	1.01114985943074	1.1277922440606	1.10355903594078	0.818642724512434	0.689036280258677	0.932314192949644	1.16844426363337	0.823408961445946	0.962434600863347	1.00963590768921	0.958576214921409	0.905574753970253	1.47186631404167	2.71986883987565
d__Bacteria	p__Firmicutes_A	c__Clostridia	o__Lachnospirales	f__Lachnospiraceae	g__Blautia_A	0.564305763738258	0.293741922233712	0.966044698666173	1.22830280275503	1.00961979961784	1.11115561331058	1.18938732191746	0.956499666085549	0.781032037541231	0.893408165867449	1.10068751086504	1.06301195839283	0.923163754796037	0.712596508526176	0.779725151331994	0.80192243836262	0.771923278843653	0.968372016895793	0.903149613271823	1.03968521353283	0.841951677469863	1.36588919885112	0.725249011713489
d__Bacteria	p__Proteobacteria	c__Gammaproteobacteria	o__Betaproteobacteriales	f__Burkholderiaceae	g__Janthinobacterium	1.39792296552704	1.31703916765474	0.939479365140041	0.947259104801867	0.904999074123098	0.886509521726417	0.970196200706169	0.953274693341604	0.930975232928089	1.00039201165853	0.993951586169588	0.970985698670528	1.06892724594804	1.44117285706659	1.122053911634	1.01238259814277	0.897651443436921	0.936029821452297	1.02033542859936	1.18493734980885	1.23956108123076	1.03786139071992	0.179219233973391
d__Bacteria	p__Actinobacteriota	c__Actinobacteria	o__Corynebacteriales	f__Pseudonocardiaceae	g__Amycolatopsis	1.05566448358612	0.75444862938148	1.07716607086153	0.983626095180528	1.03231865343936	1.10016567577479	1.04077787609661	1.1521792351168	1.08149912831885	1.03864720997677	1.07759344347973	0.93582331708736	0.917677559996044	0.65655912686132	0.970470395448206	0.953587020923965	1.10367235560217	1.04371361354441	0.978056002376266	0.969432834937853	0.844953431472415	1.03552622297018	1.10491506595036
d__Bacteria	p__Proteobacteria	c__Gammaproteobacteria	o__Betaproteobacteriales	f__Nitrosomonadaceae	g__Nitrosospira	2.21024564499249	1.24532169346899	1.01141254333878	1.0806097034645	0.849525948085859	0.818770502973277	0.8866361263539	0.984148782006652	0.931652329102975	0.96350504079647	0.875020100956291	1.01717092934008	1.11857416325214	1.20905646828279	1.19215449124363	0.923018076430286	1.07912811204079	0.893065198158386	1.01025369369157	0.992510433794721	1.12908464726732	0.865186449170289	2.65676750602244
d__Bacteria	p__Bacteroidota	c__Bacteroidia	o__Bacteroidales	f__Dysgonomonadaceae	g__Petrimonas	0.103727858693449	0	1.02920863011207	0.839134847844086	0.935486588224331	0.918062081801849	1.10890208379201	0.942195202584988	0.916098373435288	0.794073334739851	0.943536410118388	0.920172133183569	1.10439920396695	0.44756319508214	0.875323195260873	1.10667145295943	0.85146583398592	1.01219602061663	0.814808516240359	0.833640494101003	0.938897059959766	0.998035306072604	0.257333100534021
d__Bacteria	p__Campylobacterota	c__Campylobacteria	o__Campylobacterales	f__Campylobacteraceae	g__Campylobacter_C	1.9015544710036	0.310614876114472	1.09650829773777	1.14207085950624	1.05106856479681	0.931492873882226	0.850597847344527	1.28378171413069	1.02613989836651	1.04467534435711	0.863920414521389	0.97986470567909	1.33422553378027	2.03184774754502	1.09571050061029	1.23343548332796	1.17433070631057	0.991330310819793	0.906972452758814	1.2109372636931	1.20264111123281	0.911075827985277	2.92714776531022
d__Bacteria	p__Proteobacteria	c__Alphaproteobacteria	o__Rhizobiales	f__Stappiaceae	g__Pseudovibrio	0.031709212689398	1.45527699956402	1.00040454327934	0.855249592432337	1.09952608694734	1.05996928775248	1.0536390286474	1.04520830237224	0.996878296723095	1.13151294000043	1.01317334964853	1.00407501969353	0.93532742189135	1.1734957852138	1.04370224481621	0.990258812346228	1.02718659794259	1.0427071777786	1.03003879968435	0.871644927521123	1.02170460858671	0.9166799553865	1.56026496268808
d__Bacteria	p__Proteobacteria	c__Gammaproteobacteria	o__Pseudomonadales	f__Pseudomonadaceae	g__Pseudomonas_D	1.6374372365944	1.35019137093007	1.02620271355179	1.10635213258116	1.01443442310571	1.01779605389654	0.829058034286597	1.07532953046055	1.17720501786214	0.994032789658657	1.03189603347235	0.998223970208821	0.958789607080796	1.39895301882189	1.16786942815188	1.1068464972995	1.12104030095279	1.05822170631279	1.07431635036319	1.24027566880972	1.16422833613829	0.996662845946136	0
d__Bacteria	p__Actinobacteriota	c__Actinobacteria	o__Corynebacteriales	f__Pseudonocardiaceae	g__Saccharomonospora	1.66820486593885	1.05341426723824	1.08569515324262	0.971728287524967	0.996346906763764	1.06723263213105	1.02260166484909	1.16394109037468	1.16494084616611	0.935271171682573	1.09743647601717	0.950893677061832	0.763546763281524	0.208727518412062	0.887042909351005	0.919488919329157	1.23946486535348	1.04671799703644	0.862895852450552	0.92880413921651	0.708594239541191	1.00304742898898	0.145002952163573
d__Bacteria	p__Proteobacteria	c__Alphaproteobacteria	o__Rhodobacterales	f__Rhodobacteraceae	g__Thioclava	0	0.656276078258486	1.13375478436379	0.891688514924572	1.17730675117031	1.08703793806625	1.07978424965116	0.980501776275945	1.08926251318189	0.984700790823009	1.00249400642092	0.998840752608346	1.05483545777273	1.06040939840837	1.11943099846045	1.02543230948438	1.12899528587551	1.02820949510997	1.09005371213049	0.931459772254006	1.02894261249424	0.889524676195178	1.31692576722253
d__Bacteria	p__Actinobacteriota	c__Actinobacteria	o__Propionibacteriales	f__Nocardioidaceae	g__Nocardioides	1.49424030734308	0.931251404683343	1.07066344880868	0.912764516604288	1.01265381587698	1.11133783589205	1.00530733483629	1.03950813364403	1.22937495743006	0.957634910532746	1.06892363971716	0.996570943681006	0.817009285890479	0.691638567014064	0.87613139311078	0.881968802779358	1.17825678084122	1.05734871375781	0.943604516200648	0.973910454480698	0.894976705853707	1.00860875590808	1.36055084059137
d__Bacteria	p__Actinobacteriota	c__Actinobacteria	o__Actinomycetales	f__Microbacteriaceae	g__Leifsonia	1.61860142643415	0.082733791505295	0.921419673494207	0.901773845531005	1.07516329298974	1.01018946665527	1.26969184113375	0.953252659196144	1.01422552040951	0.907961293702032	1.14492948188444	0.993665702992338	0.921926957709886	0.771854705445729	0.86123535049126	0.977023887428269	1.02684917645887	1.0291300065257	0.906071170564581	0.896013944384125	0.870568102138898	1.03211135796778	1.77754327444177
d__Bacteria	p__Proteobacteria	c__Gammaproteobacteria	o__Xanthomonadales	f__Rhodanobacteraceae	g__Rhodanobacter	1.57835243741181	1.07220826141261	1.00431801309629	0.981534919155368	0.924554318872305	0.854960114604866	0.962998392235361	0.98929770865275	1.05012393031976	1.08507835782257	0.98392725619641	0.974826572181995	1.14400618088102	1.17570209344756	1.2190968854782	0.964629681015125	1.00245614564772	0.985652975371754	1.10343769616074	1.00633954917053	1.14926433081102	1.26556339923397	1.31959426828606
d__Bacteria	p__Proteobacteria	c__Gammaproteobacteria	o__Nitrosococcales	f__Methylophagaceae	g__Methylophaga	1.9284849988669	1.39576745722774	1.12167489811931	1.07691770951153	0.980195229246906	0.843248282624196	0.913884254018207	1.23039752325768	0.93458143498816	0.869773122169251	0.969833671343147	0.995259314267275	1.19235306192431	1.58462984731651	1.19647009369122	1.29079358398065	0.984064114849491	0.981527712958076	1.11867696315838	1.37279297120585	1.23207354419066	1.00444200068224	0.063306064840495
d__Bacteria	p__Proteobacteria	c__Alphaproteobacteria	o__Rhizobiales	f__Rhizobiaceae	g__Ensifer	0.225139315776516	1.25076117903075	1.0395255397733	0.9364600160486	1.2911908765058	1.23139744239309	1.12098958101106	1.02883760223413	0.959592068860583	1.08258959743387	1.03512955139447	0.962288301834537	1.07643869290856	1.18459324325243	1.1071261332176	1.1915002430465	0.977538621131583	1.06444323527683	1.16750566677761	0.948075031875762	1.02454887749164	0.923248072859476	1.51415024826655
d__Bacteria	p__Firmicutes	c__Bacilli_A	o__Paenibacillales	f__Paenibacillaceae	g__Paenibacillus_C	0.702016913360388	0.74474296628629	0.77229115421399	0.97933039791376	0.856497233673171	1.12084496599223	1.23136526196805	0.849484976295535	0.796849592717627	1.02324212937289	1.02206017657998	0.956233559041729	0.969870162207613	1.20140063256697	0.861851132061895	0.984804676630804	0.856273831419354	0.973080937621883	0.93143869472059	1.08859937016134	0.919298676580236	1.13492486183843	1.78823609223004
d__Bacteria	p__Firmicutes	c__Bacilli	o__Bacillales	f__Bacillaceae_G	g__Bacillus_AW	0.477975110678015	1.01000570216894	0.923406291040245	1.06249638353528	1.07714813028525	1.34106268810275	1.05039625944652	0.952642347196815	1.00113534702861	1.14896623909423	1.03698317198247	0.980590378216857	0.905950261527549	0.63145660726611	0.994328329965908	0.921752528546199	0.940562870021772	1.0383122119695	1.08398195591739	0.891467761843378	0.814468445819897	1.07990636892408	1.88561265026836
d__Bacteria	p__Actinobacteriota	c__Actinobacteria	o__Actinomycetales	f__Cellulomonadaceae	g__Cellulomonas	1.72106490603024	0.978767194462436	0.93827692545475	0.847818800842513	0.925864271692046	1.08819523233438	1.17851089039981	0.929208833365359	0.916010733930657	0.948514274789037	1.08220462607862	0.990889402322617	0.818172490696816	0.85095405126787	0.895483418981004	0.866811790617199	0.922463689408411	0.984046700884628	0.931600278504381	0.982869273467051	0.904552547951481	1.19421422341126	0.959715529068837
d__Bacteria	p__Firmicutes	c__Bacilli	o__Bacillales	f__Anoxybacillaceae	g__Anoxybacillus	0.322070393680626	1.51347088647032	1.0782325529188	1.31869381144601	1.09717619794771	1.09591463258065	1.02717579685189	1.18890660420469	1.09152064652192	1.07731753475756	1.06030898078755	1.16167454457287	0.878885003349871	1.53313834572155	1.10545925892722	1.12952203964009	0.990621207163281	1.01318238165242	1.18707051240176	1.19663024756042	1.02089751772645	0.816131703037379	0.755373892457257
d__Bacteria	p__Bacteroidota	c__Bacteroidia	o__Cytophagales	f__Cyclobacteriaceae	g__Fabibacter	0.138913065786763	1.42976560397576	0.86618852374371	0.836959868166654	0.922533032007054	0.882536284561234	0.882428424011851	0.918285902420633	0.961756358168299	0.911158090626115	0.964744837645637	0.907132358043328	1.13463056992883	0.593678215485247	0.981578724428828	0.842886078156749	0.962342093452971	0.987428795260703	0.896590982645386	0.956997421340103	0.887400128712378	1.34665756311046	1.28663358041847
d__Bacteria	p__Proteobacteria	c__Alphaproteobacteria	o__Rhizobiales	f__Xanthobacteraceae	g__Rhodopseudomonas	0.203169881551823	1.12218686807587	1.1487382674753	0.927199229578635	1.05049896906808	0.835903127002016	0.9067037436859	1.0799918121265	1.16651683583734	0.985582780838361	0.916939891690881	0.961676082889549	1.01050623914293	1.17748344771225	1.13899191270008	1.06982600215087	1.0930051271256	0.989837589113802	1.0895073890826	1.06347224228692	1.02329707894021	1.00736509227279	1.89612184784464
d__Bacteria	p__Proteobacteria	c__Gammaproteobacteria	o__Enterobacterales	f__Alteromonadaceae	g__Colwellia	1.49141493347709	1.03025693438921	0.964733333759364	1.07552634849877	0.934589045084235	0.877601781229675	0.847692875394195	0.965556412936481	0.9445475966761	1.10028137920874	0.963162526764888	1.02284057029395	1.00140281622597	1.24080712681025	1.16357341952961	0.909777665211052	0.936928896052157	0.917982304939015	0.926812838114662	1.14275370184296	1.10714488808218	1.00844989985591	2.36491247344864
d__Bacteria	p__Proteobacteria	c__Gammaproteobacteria	o__Betaproteobacteriales	f__Burkholderiaceae	g__Paraburkholderia_B	1.19606105992309	1.12200757392217	1.22074519820412	1.03580235422999	1.13960407931915	1.00071673077734	1.02655495074402	1.01738050623356	1.08458078373814	0.966935405995194	1.01473872260762	0.994729002435222	1.28131224080535	1.58469287798345	1.05705096444506	1.10275829398284	1.00712733308231	0.999447643833644	1.03999080544188	0.973861109694791	1.22108061341382	0.814445807735989	0.254645988396267
d__Bacteria	p__Proteobacteria	c__Alphaproteobacteria	o__Rhizobiales	f__Rhizobiaceae	g__Pararhizobium	0.104475081571836	1.18767984000588	0.994492395268256	1.0158682435241	1.20332604221986	1.08743961527666	1.149371898474	0.95400283430786	0.9754982955979	1.01185614904717	1.01983864329804	1.00145447542278	1.01693504170465	1.09200451465314	0.996188111151232	1.02483956278549	1.02156169474252	1.04965717190002	1.11002873134898	1.01188755644947	0.995050819094604	0.827276251094914	1.55121685432581
d__Bacteria	p__Actinobacteriota	c__Actinobacteria	o__Actinomycetales	f__Demequinaceae	g__Lysinimicrobium	1.89073319900502	0.416593855105671	0.981454248448918	0.911475983729414	1.06547630041171	1.23192241019731	1.18951110495903	0.974662043832615	0.982788267705434	0.985761016101654	1.10835786555687	0.938014242894542	0.840923213063842	0.869797784088547	0.899664584364956	1.03781200791202	0.991981353506778	1.02502876649074	0.964838969353349	0.933230373960141	0.903276657730265	1.0199481238612	0
d__Bacteria	p__Proteobacteria	c__Alphaproteobacteria	o__Rhizobiales	f__Rhizobiaceae	g__Sinorhizobium	0.08771777251674	1.02343664788467	1.07549571897582	0.986585546437509	1.19168406442009	1.00981513323363	1.1491729013546	1.03317313998972	0.977598863288578	1.00822182992756	1.00304870233262	1.08352531725804	1.03650115033868	1.09285061678309	1.12056230485766	0.985909611192196	1.00581390052989	1.02002906149403	1.12266638841691	0.931566849460612	1.10021696751026	0.867727308405646	0.470391431156448
d__Bacteria	p__Proteobacteria	c__Alphaproteobacteria	o__Rhizobiales	f__Devosiaceae	g__Pelagibacterium	0	1.0822041002008	1.01401992789575	0.881464489064515	1.21572134362597	1.04283718463312	1.15444999813212	1.08855959833814	0.978143767391471	0.828622701603627	1.08729986729284	0.970907544221602	0.883790567683984	1.08109103429834	1.09997862531143	1.19013677175135	1.04293469715212	1.04820531719863	1.20250005050135	1.01456174577121	0.984007624683328	0.898199983553332	2.61485024882848
d__Bacteria	p__Proteobacteria	c__Gammaproteobacteria	o__Betaproteobacteriales	f__Burkholderiaceae	g__Acidovorax_B	1.51785621834196	2.0603786820346	1.11498959047722	1.05005360996496	1.03345125459511	0.954208381220103	0.853598282361577	1.06090274531338	1.23604649420887	1.00736427799082	1.00019520926357	1.11433357314251	1.01766515197288	1.20452405922051	1.13289090332621	1.04832975737065	1.17642344166785	1.00942101882572	1.07579312582052	1.07937366511061	1.17385174369812	1.01989892735554	0.640309489428978
d__Bacteria	p__Bacteroidota	c__Bacteroidia	o__Flavobacteriales	f__Flavobacteriaceae	g__Polaribacter	0.164734944072367	1.24737108488294	0.883970316414393	0.789573435336048	0.938961516360264	0.92104598515883	0.925776394194275	0.961446435733168	0.994779592425776	1.04506504082885	0.939684679454082	0.950343610853675	1.10691380993145	0.467832213743283	1.00096585517284	0.957954384032482	0.899392623587905	0.959071101574478	0.877513818614028	0.875654389412405	0.858312023077898	0.938790257246924	2.51850106143365
d__Bacteria	p__Firmicutes_A	c__Clostridia	o__Tissierellales	f__Peptoniphilaceae	g__Peptoniphilus_A	0.199972156319713	1.94991165538516	0.972452710980106	1.06391542189195	0.998428016612956	1.06495831275554	0.778018959171784	0.792387194048469	0.996590943814119	1.08363428024052	1.0949940972211	1.12010748566624	0.747347635249688	0.766018539845309	0.907679214549991	1.09956411850816	0.927244439300969	0.990953355596653	1.05391256375123	1.05280734674001	0.902747592794695	1.37104087573254	2.56247186235002
d__Bacteria	p__Actinobacteriota	c__Actinobacteria	o__Actinomycetales	f__Micrococcaceae	g__Pseudarthrobacter	1.73669264121186	1.01717059580186	0.99991719652947	0.878136395842942	1.12367728424397	1.1124321412607	1.20180699663619	1.03303480144131	1.07526805103836	0.906445474428023	1.06825718179483	0.965773335419531	0.817388316612389	0.418034618021107	0.812294742345616	0.96717263813381	1.04742507831867	1.03599911265347	0.940630857149646	0.890336518368615	0.866754187778132	0.95430834896245	0.474567673206029
d__Bacteria	p__Proteobacteria	c__Gammaproteobacteria	o__Enterobacterales	f__Enterobacteriaceae	g__Gilliamella	2.18208461757001	0.112796343650536	0.793176454055435	1.04397275142566	1.04732042072984	0.96505823148889	1.12841902183921	1.05470380300303	0.922799247493959	1.11785161711356	1.01974050838176	1.06197630772578	0.984632217842916	1.33543281131503	1.06929880426389	0.9873490593439	0.898552562287483	0.964264950109668	0.994291217651831	0.842198500570468	1.12199447806503	1.02110382826564	1.73258768514402
d__Bacteria	p__Actinobacteriota	c__Actinobacteria	o__Actinomycetales	f__Microbacteriaceae	g__Leucobacter	2.3646413233146	0.979019049215186	0.913317280236991	0.854561587450592	1.34260480973564	1.13840068379348	1.02008008291868	0.946729635018298	1.03224085600875	1.02469064275026	1.14289233915116	0.960360794005272	0.810609380616844	0.220170077659007	0.817609173416617	1.29440503427287	1.11898301884982	1.02497359478797	0.913776901156011	0.932241784418462	0.786579898509695	1.08815915716669	2.67163991909296
d__Bacteria	p__Proteobacteria	c__Gammaproteobacteria	o__Betaproteobacteriales	f__Burkholderiaceae	g__Ralstonia	1.66484073789709	1.54756143576001	1.06739352374147	0.938817030617847	1.06793912941845	0.999654677356236	0.983851732356919	0.990196880674795	1.09396658273986	0.962033075558189	1.04377275133914	0.986295577822997	1.10446274978284	1.28565033903842	1.1327206268303	0.989634574584148	1.04220909421354	1.00713641592992	1.0532600235789	1.02517089922824	1.23548433940422	0.852870442155809	2.0442399912707
d__Bacteria	p__Actinobacteriota	c__Actinobacteria	o__Actinomycetales	f__Micrococcaceae	g__Arthrobacter_D	1.72005739534142	1.03878419268683	0.998579166653938	0.899394510938647	1.08682639200121	1.09225422241855	1.19218349165827	1.01994535425661	1.04749771551881	0.916663392092539	1.07275311038356	1.04196615936316	0.846627285227334	0.598715131952772	0.848474688104183	1.03231538870232	1.06420223507724	1.0457956783165	0.974168745095622	0.947228917013805	0.894829824859955	0.977382892900829	0.42126211657571
d__Bacteria	p__Spirochaetota	c__Spirochaetia	o__Borreliales	f__Borreliaceae	g__Borreliella	0.614143637340048	0.721477535531592	0.644203114461207	1.61342766234114	0.700896897227694	0.720761884078554	1.06794222390703	0.368278141604335	0.846046672460027	1.10978836083403	0.799511843100359	0.946220080340826	0.867830649657651	1.98185438584005	0.855327125842847	0.838313949833772	0.419800252178601	0.859200577841879	0.859152375977218	1.17371624092552	1.10564113775705	0.952090924492146	0.449715067230428
d__Bacteria	p__Proteobacteria	c__Gammaproteobacteria	o__Enterobacterales	f__Enterobacteriaceae	g__Yersinia	1.41663499967895	0.110401305578955	1.00072108377261	1.05400395450275	1.05466821953965	1.09976353872056	1.09814718262119	1.07708409726843	0.845437391184727	1.05088432159429	1.00704386501723	1.0088029652049	1.04145127354286	1.30200237349667	1.0659185763867	1.11202396423305	0.93048772457932	0.911098856499019	1.02519305538495	0.928718984351368	1.22493393568787	0.953381961404662	0.767719375801211
d__Bacteria	p__Proteobacteria	c__Gammaproteobacteria	o__Betaproteobacteriales	f__Burkholderiaceae	g__Cupriavidus	1.11385249700797	1.34962537350401	1.2295720033257	0.936685168605514	1.05869663238262	0.936792847076306	0.920278448898742	0.987696634608828	1.18743961793543	0.970556179653314	1.03787258740787	0.997286545847227	1.14458012539075	1.43477904040738	1.10559341222746	1.08255803576826	1.0883189966958	0.98990785882838	1.17469965027979	0.971910352854447	1.22432098790756	0.848279912850087	1.18079557977956
d__Bacteria	p__Firmicutes	c__Bacilli	o__Mycoplasmatales	f__Mycoplasmataceae_B	g__Mycoplasma_G	0.800316422941795	0.226511048396752	0.970923275927506	0.981486666752126	1.05182952052379	0.817298188481046	0.98572040553536	0.522782750458826	0.866983976501211	1.04203899872116	0.833719575523892	1.1031236625015	0.383400486701202	0.121521206248338	0.624632876268003	1.43815193039159	0.532912218871192	0.93732657467173	0.859253947449377	0.586636238458388	0.722299692483845	1.4725458748626	1.5767866665391
d__Bacteria	p__Nitrospirota	c__Nitrospiria	o__Nitrospirales	f__Nitrospiraceae	g__Nitrospira	0.595523279933246	1.08339047072309	1.07113074775232	1.27467448277807	0.792761267193326	0.81498495244927	0.84664535936406	1.06143966607811	0.823279720992574	0.870085825784823	0.893133440187127	0.985715019214466	1.222247336281	1.25792461339108	1.11612014649767	0.821894462144843	0.968189657671299	0.954206554695706	1.02062273246444	1.14707048754277	1.20277574638913	0.980591809793225	0.56520258029737
d__Bacteria	p__Proteobacteria	c__Gammaproteobacteria	o__Enterobacterales	f__Pasteurellaceae	g__Haemophilus	2.39742761699634	0	1.07977202924692	1.09344412155791	1.07161934122529	1.05328148367818	1.01267611447584	1.15730637433788	0.938846697144426	1.22383087364662	1.02850584318868	1.09409765288676	1.22191700999304	0.979018553744231	1.35521774369727	1.27108293223794	0.914168644178699	0.951702314739592	1.140644975746	0.892894698615421	1.18043593783078	0.867054127943135	0.175921630036615
d__Bacteria	p__Proteobacteria	c__Gammaproteobacteria	o__Francisellales	f__Francisellaceae	g__Francisella	2.54869920273901	0.465707447295692	1.01495047799031	0.932084636903088	1.13809925319515	1.06466050559208	1.08312023001553	1.13636160902208	1.15260800763462	1.16076042375056	0.916572017962793	1.08311402795205	1.17186559623624	1.15821721138318	1.0744328036177	0.98399779073215	1.33374225799131	0.960324090837898	0.952830212355395	0.663809567140823	1.09294985486833	0.921234592872433	3.96966122039527
d__Bacteria	p__Proteobacteria	c__Alphaproteobacteria	o__Acetobacterales	f__Acetobacteraceae	g__Komagataeibacter	0.060446877077085	0.207128921129115	1.078891085609	0.994069568553988	0.978397611830883	1.22734293403768	1.03556601715743	1.13437592082049	0.963910309315427	1.02902805404279	0.991540265902577	1.22756501501953	1.12332815271582	0.703459773742646	1.02296831483625	1.09670958965505	1.02597966170508	0.970078529740639	0.978508837403436	0.780819414777057	1.04969832146214	0.923633164855629	0.217512226898701
d__Bacteria	p__Proteobacteria	c__Alphaproteobacteria	o__Rhizobiales	f__Rhizobiaceae	g__Bartonella	0.149138581566529	0.162577181764233	0.931674137834367	1.09584813169226	0.922059808703903	0.886352591899216	0.834534576652683	0.898193695836629	0.962533332085039	1.0993924182854	0.934361334767823	0.995148313907256	0.999209830746787	1.01279434433685	1.11791816802417	0.929129765278217	0.795304802980597	0.901357113175458	1.00613351952257	0.919046245247268	1.23097504096122	0.632478172296701	1.05635634163188
d__Bacteria	p__Firmicutes	c__Bacilli	o__Mycoplasmatales	f__Mycoplasmataceae	g__Spiroplasma_A	0.763381779672282	0.184420099589728	0.734546640507014	1.08870549707567	0.681780714401032	1.13018833368723	1.24643085969554	0.535016903690926	0.94540242180403	1.03369246883108	0.980475941491437	0.994214609715934	0.292915683728323	0.082400629157287	0.75596849599489	0.995029970369451	0.610851249809299	0.867879680636233	0.685408092779014	0.588033766974549	0.69864719809618	1.6314342534887	1.26531623315021
d__Bacteria	p__Proteobacteria	c__Gammaproteobacteria	o__Pseudomonadales	f__Ketobacteraceae	g__Ketobacter	1.19797169733934	1.40885102139661	1.06985914617842	1.12484529242586	0.807859134986735	0.796285273417379	0.807454259761291	0.96480866774887	1.26485006534617	0.853963827927662	0.974649969681725	0.911235690994144	0.999201249676065	1.32967909017234	1.17853898057081	0.889952728213027	1.14169403339612	1.02868024135813	1.01755228363843	1.22112687697211	1.16451728244749	0.901133443812271	1.73003734490782
d__Bacteria	p__Firmicutes	c__Bacilli	o__Bacillales	f__Bacillaceae_A	g__Bacillus_W	0.587675640515632	1.0120832005832	1.03405513650159	1.16361542130136	1.0989747324658	1.28031965163918	1.09200917016567	0.974214606125171	1.0230757203372	1.04445671905474	1.00453747453088	1.04752979420469	0.935045860221936	0.860312665130833	0.97333451927177	0.983463313143683	0.977661885380784	1.02755075013297	1.07414031289264	0.968595468312048	0.894583926943343	1.05568043328347	1.56611093568525
d__Bacteria	p__Proteobacteria	c__Alphaproteobacteria	o__Caulobacterales	f__Caulobacteraceae	g__Caulobacter	0.264512477449485	1.30369510883293	0.920287335282957	0.836432132261455	0.892911199490799	0.911909503343725	0.9661384487237	0.922720947959118	1.15613592257408	0.978099861713754	1.01893657817682	0.938520514729253	1.09551643735111	1.14709469659331	1.12307032743792	1.127414856784	1.11736112861618	0.987611609304735	1.13476763662581	1.04301763010913	1.1101481939386	0.985509995999394	1.7166913047191
d__Bacteria	p__Spirochaetota	c__Brachyspirae	o__Brachyspirales	f__Brachyspiraceae	g__Brachyspira	0.165107965800205	0.446858871169748	0.911633516367562	0.81054918848454	0.92802115495747	0.884485406088449	1.03120950865598	0.672440756803171	0.80477449918626	0.892606829976087	0.824439159687466	0.888180675602845	0.95042690611337	1.48888856221281	0.767056106666058	0.849991862093835	0.819307693930177	1.05595817209867	0.898830780855252	1.0063253914566	0.982936918932865	1.15578401786822	0.251367012205288
d__Bacteria	p__Proteobacteria	c__Gammaproteobacteria	o__Enterobacterales	f__Enterobacteriaceae	g__Dickeya	1.4855556831074	0.144766908666507	1.02982362284061	0.966194606649704	1.17270061171523	1.1493907251139	1.0872348702756	1.07877325751352	0.939916663427641	1.06679583358492	1.02943227997255	0.98797293036129	1.03691770118469	1.21376222570615	0.978342680468947	1.17122110172434	1.01936463748476	0.979811330742111	0.946313694849571	1.00401821889818	1.07145493643345	0.955273967947176	0.128510395442278
d__Bacteria	p__Cyanobacteriota	c__Cyanobacteriia	o__Cyanobacteriales	f__Nostocaceae	g__Nostoc	1.01466466756377	1.30430504491947	0.855299991748618	1.38928018082748	0.743798206576045	0.74550763618352	0.807281414095446	0.922626203492061	0.715632354443231	0.8947563239015	0.79003825216341	1.08956834126644	1.04477506106302	1.4473147116145	1.09561383194703	1.02670193539349	0.910752353249376	0.939824255871001	1.13396393688598	1.03502547692987	1.10372433733054	1.02683170949667	1.18172853430944
d__Bacteria	p__Cyanobacteriota	c__Cyanobacteriia	o__Synechococcales_A	f__Cyanobiaceae	g__Prochlorococcus_A	0.087282830079111	0.645802820569409	1.05123050678567	0.849417169070995	1.13603794292009	1.04197602852389	0.96903151724044	1.66887803693684	1.00834861085901	1.0383245687419	0.879519543465455	0.925619789317543	1.09121777274619	0.470228587310881	1.24409610428882	1.05944327002711	1.2848380063607	1.00080908156871	0.963098342516406	0.844571956156696	0.959730482323166	0.946565888825443	0.141396854449693
d__Bacteria	p__Proteobacteria	c__Gammaproteobacteria	o__Betaproteobacteriales	f__Burkholderiaceae	g__Achromobacter	1.17310460286526	1.66482527378145	1.13054899383146	0.917879042129115	1.30835780936002	0.82565570178337	0.973557331964551	0.970269242735382	1.1425567968976	1.03513000580141	1.08965365196669	0.894501860377681	1.09041373169715	1.19093139386985	1.05546623902238	1.26564577626321	1.11125955194312	0.989365111938765	1.17879449780556	0.986816175105988	1.12030555439718	0.892357577118195	0.328316729993609
d__Bacteria	p__Spirochaetota	c__Leptospirae	o__Leptospirales	f__Leptospiraceae	g__Leptospira_A	0.292695042287325	1.46680906228795	0.866989599809856	0.882232260442791	0.817561092237992	0.747762536192869	0.854679027698815	0.897227225588302	0.987444976927746	0.870269083558488	0.963290380267868	0.891804613236423	1.21288883369081	1.25579188324878	0.980334176549038	0.85487401801752	0.893129213975735	0.970453945018313	0.886172929968156	1.30852519015537	1.00986478665504	0.948070574609174	1.42076297669359
d__Bacteria	p__Firmicutes	c__Bacilli	o__Bacillales	f__Anoxybacillaceae	g__Geobacillus	0.382139177645886	1.16599754502452	1.02943580253095	1.35945900396131	1.09189504657453	1.0313337129234	1.06210792520675	1.12891084098196	1.04122138335793	0.985532059564566	1.02086054920881	1.14213275336331	0.876937838854502	1.26176625249411	0.94279418001264	1.02791700974824	1.03081867832066	1.00395041137327	1.15667763830551	1.00509792206653	1.00059390436173	0.884199484507808	0.151954920127951
d__Bacteria	p__Proteobacteria	c__Alphaproteobacteria	o__Rhizobiales	f__Rhizobiaceae	g__Ochrobactrum_A	0.092624766810315	1.22456327888081	1.01263160227017	0.853385562915354	1.3144737832317	1.03780585027006	1.13280133046712	1.02436569790409	1.0175091605306	0.991154949403644	1.05151949664343	1.00998082472217	0.999600608479881	0.786141086814247	1.01567648011519	1.25116557562856	1.00330826802141	1.06843974977927	1.07744704902994	0.887128171908994	0.953148450838482	0.896471230051812	0.614182723425501
d__Bacteria	p__Actinobacteriota	c__Actinobacteria	o__Streptomycetales	f__Streptomycetaceae	g__Kitasatospora	1.35866796641473	1.0423828688276	0.933533946356912	0.994590845259793	0.953539982327623	1.13384956081105	1.00155863240311	1.02052439702195	0.975894947750774	1.1118193014662	1.03968177248572	0.993929445742379	0.908279773147492	0.445002750422578	0.91670842571558	0.883647953442433	1.03185243303119	0.993143950996211	0.914736803188506	1.01204007631234	0.862499300467337	1.07200937805532	1.24138979826299
d__Bacteria	p__Firmicutes_A	c__Clostridia	o__Clostridiales	f__Clostridiaceae	g__Clostridium_F	0.544197420257816	1.19073951595859	1.04903800945919	1.17501378574776	1.02648078832228	1.13468502721395	0.915399860338219	0.995694739119661	0.823530282611188	1.1385766127111	1.09622690400161	1.0249068886227	0.933253024983577	1.31407910476738	0.84450042378599	1.0397627832611	0.791494387693853	0.990396456161479	1.00451200989889	1.13535142437198	0.909513922565847	1.4066656416486	0.573970833950544
d__Bacteria	p__Spirochaetota	c__Spirochaetia	o__Borreliales	f__Borreliaceae	g__Borrelia	0.524164044800292	0.351936745099948	0.557549949083406	1.6075690709481	0.593802806200699	0.722270931352158	0.961618978658816	0.336314518547163	0.766033518521574	1.01442923731854	0.795530304434869	0.929886723023854	0.796499238454637	1.93466260770257	0.841398093425502	0.696307048423527	0.428027065900342	0.781849220868614	0.773008613849014	1.05480435891529	1.08872834236077	0.691431302803641	1.7734831235499
d__Bacteria	p__Proteobacteria	c__Alphaproteobacteria	o__Acetobacterales	f__Acetobacteraceae	g__Acetobacter	0.13232985038931	0.029627802081043	1.09377999391793	0.944820011001497	1.02669173112777	1.0568095672944	0.944450659259926	1.17788997343905	0.968593828006454	1.02109447744819	0.991756721162191	1.10564258368079	1.12532918218651	0.812009904888896	1.07542335021078	1.14869175922453	1.01869383874708	0.940424788441023	1.01519284636193	0.790054874274286	1.07375888446534	0.862646429056253	0.108335675391834
d__Bacteria	p__Proteobacteria	c__Gammaproteobacteria	o__Betaproteobacteriales	f__Chromobacteriaceae	g__Chromobacterium	1.41522530418627	1.8829495599897	0.955097248788239	1.01863220600465	1.10378854647759	0.990306481706234	0.923411029271134	1.04308528812164	0.981754618861485	1.12597358728536	0.992561463113032	0.969495977921018	1.06175415893249	1.4593844901287	1.10568083114216	0.947317711323138	1.03528041118041	0.975084021855521	1.03629151996338	1.17748269152643	1.21322983054523	0.91416853137892	1.32028078718054
d__Bacteria	p__Actinobacteriota	c__Actinobacteria	o__Actinomycetales	f__Micrococcaceae	g__Rothia	2.51230939442675	0.999857172044052	0.908541791553771	0.877737175875552	1.00038821234591	1.06735313426409	0.960120259709846	0.971995840291729	0.991035494401832	0.959317873743357	1.01386130152558	0.973326906066589	0.84670828212525	0.436867583158392	0.960474727400951	1.00825070259661	1.03515185261129	0.932560494603529	0.909484187974095	0.883629915591706	0.878945566192293	1.04328785919967	0.686985282249145
d__Bacteria	p__Proteobacteria	c__Gammaproteobacteria	o__Methylococcales	f__Methylomonadaceae	g__Methylomonas	1.45074511485941	1.2499979274642	0.954372436313792	1.258813864754	0.73998716735033	0.752287167260581	0.807896698605046	1.02845173024885	0.780408185233678	0.905365469531183	0.896412206560811	1.11326704063632	1.16185636748515	1.27567808884518	1.16701639022711	1.04369758757468	0.878148140042924	0.899426075835941	1.01242886204618	1.2027468148424	1.18579040766443	1.13013722325	0.200362204245674
d__Bacteria	p__Proteobacteria	c__Alphaproteobacteria	o__Rickettsiales	f__Anaplasmataceae	g__Wolbachia	2.17048488775776	0.697086623633012	1.24218551284467	1.122405955958	0.75901815689634	1.00383236164752	0.819430551838708	0.969881968287804	1.07628188639827	1.05507814769894	0.837708665015892	1.20364842972736	0.700833548601197	0.472688997504751	1.17258937796854	1.0156897856548	1.16154033176115	0.97812386244178	0.866544546319092	0.637304103262562	1.13308090615063	0.701074541706578	0.883207899242023
d__Bacteria	p__Proteobacteria	c__Alphaproteobacteria	o__Rickettsiales	f__Rickettsiaceae	g__Rickettsia	2.55584560812586	0.218874704940608	1.17831131352246	1.21474433269444	0.749245971645393	0.513425591927972	0.794492168536909	0.780262069558359	1.13294468535274	1.1366369175839	0.93614061092176	1.0982779942241	1.12908589558323	0.804901611163797	1.14718785183076	0.915193516910224	1.12480875901678	0.960314701820453	1.04302725650723	1.04115311379822	1.22072995443429	1.18925098465278	0.689630611671921
d__Bacteria	p__Proteobacteria	c__Gammaproteobacteria	o__Betaproteobacteriales	f__Burkholderiaceae	g__Variovorax	1.49057174277606	1.59372654796866	1.12425904688441	0.855984403096626	1.19597841168296	0.963394470247464	0.98659860397112	0.999480638552417	1.17563970342191	1.10861587275692	1.03000499966062	0.944132212264848	1.03579645565276	1.39146077523358	1.08871124594198	1.13754169724543	1.10114881007868	1.04931961730801	1.19117661416562	0.976816057358412	1.23522284153369	0.869328003461138	0.205106713598355
d__Bacteria	p__Actinobacteriota	c__Actinobacteria	o__Nanopelagicales	f__Nanopelagicaceae	g__Planktophila	2.29071894384208	0.41621946392014	1.27149493667559	1.05848957072048	1.54340314674793	1.48977310018293	1.24668172122326	1.28447923169037	1.31169019588551	1.03096520183288	1.110448322752	0.978767662533083	0.95304122958909	0.226102611710953	1.02973201268508	1.08354924452703	1.46034136781355	1.07288223619553	0.890925032863455	1.11594673972022	0.88615268849128	0.778477424046893	0.205423362347063
d__Bacteria	p__Proteobacteria	c__Gammaproteobacteria	o__Betaproteobacteriales	f__Burkholderiaceae	g__Polynucleobacter	2.63837727133435	2.83200620831972	1.39969750545064	0.961503056886141	1.21457909990315	0.878220634237354	0.940088711614844	1.54108122399118	1.3065608708948	1.02533003880774	0.955204244833129	1.00142649920617	1.28159989617672	0.964722813364849	1.29823890049998	1.03872965467166	1.49081618903463	1.06615964227217	1.18805969060818	1.00264785746405	1.09273923460743	0.816111813693082	0.49150037984369
d__Bacteria	p__Firmicutes_A	c__Clostridia	o__Oscillospirales	f__Oscillospiraceae	g__Flavonifractor	0.044976227001299	0.194139911377891	0.92470798127962	1.1840202336563	0.989291110240698	1.10372575507774	0.957831001570514	0.820245299227294	0.871970684050912	1.05164565961659	1.18406252078242	1.12819677125996	0.815246478058169	0.57245745811369	0.750443071881697	0.932740275108672	0.805637875598227	0.968028004453979	0.940241096570208	1.00292237557735	0.830014042746751	1.32132047089952	1.31623540785434
d__Bacteria	p__Proteobacteria	c__Gammaproteobacteria	o__Betaproteobacteriales	f__Burkholderiaceae	g__Herbaspirillum	1.35591843929321	1.69235456311837	1.03374927317992	0.976126873913779	1.183260518472	0.878145594925177	1.04149320376851	1.00921065344816	1.06361857529508	0.989404403908153	1.05874320331643	0.895133301096951	1.10864377060668	1.37988005273064	0.966292133082812	1.14557945509728	1.07212805863098	0.987121792149542	0.987967366435193	1.21786823879261	1.11076788887963	0.867766524070834	0.392252032362458
d__Bacteria	p__Firmicutes_A	c__Clostridia	o__Clostridiales	f__Clostridiaceae	g__Clostridium_B	0.195751051011258	1.03846731361897	1.07941257553224	1.13243315628319	1.08532492980382	1.09271653296822	0.960094131930449	1.1499541934608	0.858262240540217	0.975597643529457	1.09706063815956	1.06012546797063	0.976687805660897	1.27336993014034	0.821300310526353	0.979792062922281	0.868732978600996	0.984252716053171	0.965180279522342	1.15462552943861	0.914029828591358	1.21531336635819	0.20482359611155
d__Bacteria	p__Proteobacteria	c__Alphaproteobacteria	o__Rhizobiales	f__Rhizobiaceae	g__Allorhizobium	0.244918358002221	1.33792231378985	1.01309444915766	1.00521259093031	1.21623902495993	1.15875287777033	1.10623624131999	0.984989543072365	1.00127355209764	1.01399226031635	1.03466735964377	0.987445096398437	0.966957545678332	1.15068714770368	1.03570494549905	1.10871788159899	1.03163010931274	1.06347006433843	1.10802160768675	1.04892029434312	0.986552828703894	0.922932044808204	1.17265208432817
d__Bacteria	p__Proteobacteria	c__Alphaproteobacteria	o__Pelagibacterales	f__Pelagibacteraceae	g__Pelagibacter	0	2.96777643726485	1.46306923356956	0.889493458309103	1.83759522737672	1.14859533277444	1.15428443722662	1.64517109878045	1.37897510715237	0.945628754832757	0.894724445510728	0.868718735369528	1.26822479122188	0.916727901966804	1.14085143629265	1.08413449215454	1.82538173834763	1.05827573168554	1.01081879222517	1.05597754641661	1.07140620209585	0.92164807059344	0.366479804378792
d__Bacteria	p__Actinobacteriota	c__Actinobacteria	o__Frankiales	f__Frankiaceae	g__Frankia	1.2315157033498	0.778394633450088	1.08392908033748	0.987929076414566	0.871619055709536	1.0011672951713	0.87601847770925	0.943944920890589	1.18794343996538	0.765927047183428	0.989320177359455	1.07914691100555	0.837844956924274	0.455642695662964	0.885164071188384	0.860742711980391	1.11055761232544	1.03793182911302	0.818774173014373	0.947877451723489	0.821021252095669	0.941435580089499	0.745407854892826
d__Bacteria	p__Firmicutes	c__Bacilli_A	o__Paenibacillales	f__Paenibacillaceae	g__Paenibacillus_E	0.541441902125968	0.761159913027006	0.824106014743881	1.05175664632406	0.915939095748153	1.07681301386061	1.24682479115654	0.846954017615636	0.80544926478514	0.993163160618037	0.993686346460276	0.963874506179086	1.01366161330944	1.53298343028495	0.869181819750267	0.965722491744754	0.827898713512714	0.970183799317818	0.985749083791595	1.11974136724863	0.992397388075062	0.993226645768387	1.47706131365626
d__Bacteria	p__Actinobacteriota	c__Actinobacteria	o__Actinomycetales	f__Microbacteriaceae	g__Curtobacterium	1.70114045151731	0.010620130145972	0.875402893584598	0.826793139611391	1.0154917428288	1.13508519048164	1.27418109078785	0.890463023637868	1.01899053203111	0.96853576745026	1.13520746731227	0.948582553055568	0.961489252499907	0.913357681672646	0.81377519054627	0.959479103754484	1.03442548926854	1.04524263370081	0.893556132772966	0.879143098279046	0.897416431050858	0.95438342009578	0.32843070614876
d__Bacteria	p__Proteobacteria	c__Gammaproteobacteria	o__Betaproteobacteriales	f__Burkholderiaceae	g__Rhodoferax	1.68435124674921	2.14659793240477	1.22664262135498	1.01814800891582	1.16149683013884	0.935057631519926	1.02132325490486	1.03719830284518	1.15945852421997	0.981837309792249	1.01483264972713	0.984373399275669	1.01333423117826	1.39069357304802	1.19353676614274	1.01948418191456	1.15442108613613	1.0538754466408	1.02661039831721	1.3379964673374	1.14874941165891	0.997502396473192	1.27770348256203
d__Bacteria	p__Firmicutes	c__Bacilli	o__Acholeplasmatales	f__Acholeplasmataceae	g__Phytoplasma	0.514148986848808	0	1.14313012291187	0.912582144973198	1.60755626516466	0.964311578890744	0.795838226008061	1.23909765586521	1.53246622593323	1.15501464403877	0.917222747931077	1.16519215279722	0.196217815367056	0.02107505380318	0.940385579167932	2.86993705004252	1.55125316750311	0.90824785588286	0.660048471128329	0.528948507150289	0.561021607742367	1.08724446592623	1.96606812255846
d__Bacteria	p__Proteobacteria	c__Gammaproteobacteria	o__Enterobacterales	f__Pasteurellaceae	g__Rodentibacter	2.26416053313419	0	1.0173451448376	1.09808085323654	1.05274278289131	1.00665571940111	1.13156751801476	1.058581736129	0.978404124932826	1.12830983857693	1.02274921193377	1.04726487057422	1.12944402060001	0.781904949931618	1.2019854809636	1.12570738680184	0.986773247041146	0.97439240494125	1.15719328773204	0.827431718628497	1.09949607699281	0.902165802708228	0.173077957623888
d__Bacteria	p__Proteobacteria	c__Gammaproteobacteria	o__Ectothiorhodospirales	f__Thioalkalivibrionaceae	g__Thioalkalivibrio	2.00476833064253	2.16378032409288	1.13720924514533	1.33741701378114	0.91801190686024	0.954438006205502	0.870646074806007	1.33086074956869	0.972834082481517	1.11564089284776	0.866792469339526	1.00355434169257	1.14037271284421	1.59373193606781	1.27181742476202	1.08890368315516	1.06276742650648	0.997749194213069	1.0968380617905	1.2868186075196	1.2007850005954	0.973399163881424	0.266362663295399
d__Bacteria	p__Proteobacteria	c__Gammaproteobacteria	o__Enterobacterales	f__Vibrionaceae	g__Salinivibrio	1.82866456074473	1.05176027915551	0.981779968367399	1.11650641095602	1.06416033525657	1.06844338854058	0.993916444377169	1.11817360232082	0.925622082119877	1.26702335832658	1.03658793478704	1.05637261189795	0.988684027045323	1.44771106094112	1.14699165144264	1.02702127125816	0.98460166347577	0.978142548551245	1.04979384460579	1.25590140478921	1.1123907494007	0.938914855348371	0
d__Bacteria	p__Proteobacteria	c__Gammaproteobacteria	o__Betaproteobacteriales	f__Rhodocyclaceae	g__Dechloromonas	1.8613478842736	1.63838692925036	1.24665729043078	1.10298866292158	0.947798929944878	0.836085447556936	0.861996808473352	1.07331616064901	1.06482939671095	1.04239278456209	0.973242343393958	1.04371187789077	1.10408425153964	1.25554112538647	1.19084302895312	1.09456029799133	1.01390953749964	0.977101660857823	1.07426859121031	1.30986616079881	1.12295722559141	1.02619161756814	1.00236971433188
d__Bacteria	p__Firmicutes	c__Bacilli	o__Mycoplasmatales	f__Mycoplasmataceae_B	g__Mycoplasma_D	0.600428549905964	0.207635571659029	0.936705768562003	1.0012843514445	1.20134735047044	0.857195131718704	0.89295127785931	0.494344596833812	0.964422402033281	1.09647534693918	0.808034284130844	1.06518479983107	0.316304802548132	0.04613212905656	0.612771371978629	1.41860382537878	0.729191525503298	0.847955823764908	0.81457046636935	0.505106189867941	0.697464925289968	1.53084946391288	1.51491554457268
d__Bacteria	p__Proteobacteria	c__Gammaproteobacteria	o__Enterobacterales	f__Alteromonadaceae	g__Alteromonas_A	1.38548698854418	1.55031011053114	0.990526491930688	0.988965688567766	1.00788993534551	0.932933105294913	0.97389353152946	1.01424386327807	1.01896021999012	0.863848756875543	1.01475154328808	0.974277595130152	0.98725545307028	1.35865399143036	1.14973476989713	1.04688303268093	1.05828111139083	1.03284380003857	1.03499110308201	1.28274539193131	1.10439608671468	1.07537835797326	2.14498010771554
d__Bacteria	p__Proteobacteria	c__Gammaproteobacteria	o__Betaproteobacteriales	f__Burkholderiaceae	g__Bordetella_C	1.3966365319676	1.36627070562998	1.14936963555831	0.8725061473891	1.27320309815243	0.703916898479533	0.98507328225651	0.979920832494362	1.08622583532195	1.01232751612132	1.06426771617682	0.893655883088949	1.0694589244412	1.15103780934405	0.987363199620609	1.13207186610966	1.08404825834544	0.976720579642523	1.20990071511433	0.919565214844967	1.0800543354548	0.829103601085789	0.633071082649415
d__Bacteria	p__Proteobacteria	c__Gammaproteobacteria	o__Xanthomonadales	f__Rhodanobacteraceae	g__Luteibacter	1.61863789407654	0	0.960707775195961	0.977920826015152	0.837891629930154	0.825636366161907	1.00127216894694	0.947955930794468	1.06722760617133	1.03032750816905	1.00064091275096	0.948917640724475	1.18713339944202	1.25329078429127	1.05076428584593	0.907932755620043	1.02149090424089	0.969150570008541	0.999141546266915	1.09644282118528	1.19730239943871	1.12215666716042	1.40550377717048
d__Bacteria	p__Proteobacteria	c__Gammaproteobacteria	o__Betaproteobacteriales	f__Burkholderiaceae	g__Polaromonas	1.6112095783901	2.01637036495518	1.14450721951607	0.982866432276378	1.17946840223268	0.87982351361865	0.975704081799455	1.08596014346944	1.17566750571669	1.04970719745166	1.0034166859196	1.06587837398402	1.03837730613748	1.06111677976113	1.15309580345645	0.959031771547179	1.13893855490315	1.03862393954743	1.08564254576963	1.01253035053077	1.07769557727949	0.956066822976994	1.6930903980189
d__Bacteria	p__Campylobacterota	c__Campylobacteria	o__Campylobacterales	f__Sulfurovaceae	g__Sulfurovum	0	0.686987446732695	1.25225311401046	0.933895958670484	0.925872654720974	0.949182398815952	0.786493404315987	1.30090765430209	0.920186790783459	1.02115387483954	0.916519113505937	0.962511968865479	1.22068712107343	1.18833596974463	1.28629966474785	1.20202265628901	1.01725673986609	0.995868449861019	1.1026953587666	1.1191349030738	1.17472310340835	0.989917252471021	2.20375159713752
d__Bacteria	p__Proteobacteria	c__Gammaproteobacteria	o__Betaproteobacteriales	f__Burkholderiaceae	g__Collimonas	1.59105745039383	1.7442867894726	1.04322761578238	0.956834073142732	1.12982380485703	0.929817788047564	0.991419944370774	0.957073640196597	1.03564476082323	1.04272606113818	1.02947670967248	0.972798075371947	1.15590944611547	1.17353675662831	1.07491705885551	0.996861908469628	1.03783467697207	0.9753017436804	1.01625287207694	0.967809681804963	1.22210265115421	0.852501123808409	0.188347531772398
d__Bacteria	p__Proteobacteria	c__Gammaproteobacteria	o__Betaproteobacteriales	f__Burkholderiaceae	g__Acidovorax	1.69508422189513	1.84503890779086	1.05614464191204	0.879934703543574	1.1873886704969	0.946683314196973	0.957094883628058	1.00037198266654	1.19400331022167	0.987258327333067	1.05269261829087	0.978349440049892	0.924354393584115	1.26111692604668	1.10668236709844	1.09734333571653	1.18111363590616	1.03295266686519	1.07513213058352	1.25861999592231	1.09140930501207	0.939416743579689	1.45086258316229
d__Bacteria	p__Firmicutes_C	c__Negativicutes	o__Selenomonadales	f__Selenomonadaceae	g__Centipeda	0	0	0.937317199204321	1.18202539316828	1.06964111339382	0.967933748246151	1.03341681549139	1.30974638302307	0.859846927497703	0.981593524693349	0.956191005314681	1.02507662698812	1.10511516191274	1.65417410389969	1.08106751980974	1.16669492981959	0.816059959361004	0.953296378337105	0.978067280925256	1.02617437109022	1.12072303943987	0.946130204497974	0
d__Bacteria	p__Fusobacteriota	c__Fusobacteriia	o__Fusobacteriales	f__Leptotrichiaceae	g__Leptotrichia	0.890652199707512	0	0.800491217727928	1.09537717320408	1.02334110270712	0.900014070846502	1.00292712622633	0.914182433018139	0.89699473152799	1.02298228946404	0.934619916348007	1.05462482607817	0.993572155290316	0.764467841157989	0.968728485227013	0.94793810037036	0.659528158122787	0.991423207398991	0.980717392419132	0.773604761869308	1.03523562702348	0.94668553807094	2.34209816561352
d__Bacteria	p__Proteobacteria	c__Gammaproteobacteria	o__Betaproteobacteriales	f__Hydrogenophilaceae	g__Thiobacillus	1.97514017892937	1.47752302211237	1.29313189320105	1.20864235064946	0.910994724886047	0.940234378981185	0.911744088960473	1.18415711520939	0.92323387875176	1.04763566039405	0.969392981835796	0.962761691099021	1.22353944208734	1.51518486950808	1.41168225345273	1.30348448456491	1.04333983169362	0.978973211176042	1.15679435827244	1.2814557486983	1.29041120821541	0.979283663858782	2.17881713506735
d__Bacteria	p__Proteobacteria	c__Gammaproteobacteria	o__Xanthomonadales	f__Xanthomonadaceae	g__Luteimonas	1.70804567495475	1.11341493281777	1.01447634641575	1.05751457294092	0.896928400393136	0.851791290267738	0.91380374784895	0.950750102058426	1.04254707273594	1.10999092688404	0.944775691902269	0.97879218402501	1.06578642550008	1.31675649601749	1.1560814977977	0.987389140355743	1.08262657461011	0.991728859754188	1.07306037823377	1.05621380761616	1.183753190054	1.1005811242413	2.65128106197365
d__Bacteria	p__Proteobacteria	c__Alphaproteobacteria	o__Rhodobacterales	f__Rhodobacteraceae	g__Leisingera	0.163747629598452	1.58559396396579	1.08045401215375	0.99743619669437	1.28668210342915	1.13033468554918	0.922055151504809	1.16775025057574	1.07164353200189	1.02392281307456	1.04646039734221	0.984593588344729	0.980639638979843	0.994910104879521	1.02723849240775	0.962182501410077	1.16385989839576	1.03669333074867	1.09634963223483	0.982299994951761	0.956146903154481	0.855229262852463	2.25983279557838
d__Bacteria	p__Firmicutes	c__Bacilli	o__Lactobacillales	f__Lactobacillaceae	g__Lactobacillus_O	0.174475057416157	0.135807733168883	0.863553432525409	1.08575987228409	1.15501711352696	1.33914659997965	1.18082776111216	0.781080051556728	0.989256245457527	1.03764713198899	1.135970769518	1.07758997235292	0.97332745763605	1.45375414467838	0.811849608323102	1.0085942377154	1.00680377093782	1.04166819353476	1.08506820446069	1.02608302060804	0.96321565226399	1.00841554733799	0.354590211070209
d__Bacteria	p__Proteobacteria	c__Alphaproteobacteria	o__Caulobacterales	f__Caulobacteraceae	g__Phenylobacterium	0.548022628796549	1.40617934344451	1.02078234192662	0.924392526868532	0.96945862592851	0.883060193247669	0.928558227329382	1.05290726361036	1.24672940698484	1.12738009582575	1.02094953892408	0.958277391291208	1.05088514943737	1.09147098542774	1.21691265805705	1.13668270929361	1.25342692753691	1.06319433318539	1.17650676651775	1.0585922931406	1.10817229836241	1.03371378320613	0.196190831669084
d__Bacteria	p__Cyanobacteriota	c__Cyanobacteriia	o__Synechococcales_A	f__Cyanobiaceae	g__Synechococcus_C	0.351088066564651	1.73151219448003	1.02871735152339	0.829269259774492	0.996808957541385	0.944006057521171	0.971238604003653	1.3616366584545	0.908166170347926	0.987336522890073	0.870485151673814	0.907760953365692	1.03145496034163	0.824772493718511	1.18800672452046	0.940173798978056	1.15306298729414	0.9379002682113	1.03114817964876	0.879956574075868	0.986658258290162	0.922764208685217	2.09420318284487
d__Bacteria	p__Proteobacteria	c__Gammaproteobacteria	o__Betaproteobacteriales	f__Methylophilaceae	g__BACL14	2.74978750490464	1.80416808337606	1.35013323265611	1.15882784975411	1.41619087568585	1.11165643105857	1.06569417427643	1.93161319461988	1.28888847420035	1.11435789005262	0.966238638458662	1.00939484558607	1.27109723446841	0.658952890815931	1.32649028936518	1.21156176361216	1.42814586188015	1.02947632312481	1.09955649944762	1.07156733638996	1.03280683446888	0.759331759999775	0
d__Bacteria	p__Proteobacteria	c__Gammaproteobacteria	o__Pseudomonadales	f__Cellvibrionaceae	g__Cellvibrio	1.64987381607806	0.947925936188084	0.840115014509327	1.20263167588352	0.822303635205301	0.732063836944169	1.00765208392166	0.967532622610041	0.868964853037254	1.02645322337573	0.93405437656043	0.955507469025458	1.05507298928377	1.32714230719536	1.05184004099042	1.00098631183139	0.933942215382099	0.890188993888432	0.954349213977457	1.18004321298552	1.15362964813911	1.01029500000371	1.52784728575653
d__Bacteria	p__Proteobacteria	c__Gammaproteobacteria	o__Pseudomonadales	f__Porticoccaceae	g__Porticoccus	2.3168043915275	0.897965808708905	1.13693492446771	1.1332518460636	1.06572669944962	0.844311579065887	0.768046392024878	1.38063815105972	1.17674513932513	1.13250652828232	0.985226210533942	0.985073037623146	1.09438555124033	1.42295604066954	1.39747652892242	1.18530852373718	1.27799700798292	0.980175392083651	1.08965594295148	1.18239095153882	1.20349570592807	0.837567173664103	0
d__Bacteria	p__Proteobacteria	c__Gammaproteobacteria	o__Thiomicrospirales	f__Thiomicrospiraceae	g__Hydrogenovibrio	2.14797349886377	0.70110147121179	1.0181724542724	1.11029241240302	0.984306347144068	0.834937541960813	0.858778535829811	1.27698882033008	0.928808653748924	1.18405249785369	0.934307872351689	1.01912011399521	1.12109006373236	1.8144225626312	1.32120443867281	1.20809798417267	1.06434627405006	0.940161961927497	0.986528174323732	1.42517423422713	1.18463711646957	0.886418595524462	0
d__Bacteria	p__Desulfobacterota	c__Desulfovibrionia	o__Desulfovibrionales	f__Desulfovibrionaceae	g__Desulfovibrio_F	0.787599807905684	1.54308159444614	1.18804097289246	1.07382621128197	0.898108060775709	0.86371888743986	0.84129267222006	1.08936556446948	0.697408029025398	0.869826245274138	0.907934900525679	0.961051933639825	1.07594434884131	1.38617874768035	0.963584593751579	0.872580050531322	0.788069896473891	0.923355900042857	0.885420545811477	1.42534374290998	1.07630456569853	0.996952276556309	1.38937439670647
d__Bacteria	p__Synergistota	c__Synergistia	o__Synergistales	f__Aminobacteriaceae	g__Aminobacterium	0.122593284163687	1.78122353929142	1.14242039386478	1.06480071673635	1.30817305064754	1.10923029826425	1.06616670899424	0.899212559817852	0.923747549241028	1.07429697358377	1.05106422555195	0.923449307926753	1.04961179921937	1.57812635868364	1.00839867246863	1.26022275777667	0.962143765751108	1.03547089163751	0.986794235946301	1.12285736840232	1.09604384739378	0.861214063789797	0
d__Bacteria	p__Proteobacteria	c__Gammaproteobacteria	o__Enterobacterales	f__Psychromonadaceae	g__Psychromonas	1.55756743394285	0.261028819670232	0.943143790697672	1.04841393701159	0.974513198511831	0.993645015819308	1.01184250901214	1.09678197539354	0.825553167994684	1.13399090391141	0.974987242964172	1.08419338225326	0.995368049711727	1.3339192798663	1.12108043774301	0.936078044494177	0.897871688386886	0.914684670164123	0.978957811971253	1.13313941711768	1.13008276625697	0.886954172348516	1.93359088826258
d__Bacteria	p__Bacteroidota	c__Rhodothermia	o__Balneolales	f__Balneolaceae	g__Balneola	0.079776771856009	1.14874977819458	0.845784348714838	0.907329344058308	0.94909960604885	0.92449497981244	0.867129515459034	0.865840699513928	0.98576007848166	0.835272218514114	0.931470356366165	0.974013994078707	1.11875873286877	0.776679280722669	1.03426808868673	0.757642140301684	1.02303010632894	0.962551837358943	1.02893070525611	1.04779747341433	0.998034979815129	1.07245392940264	0.683802900330451
d__Bacteria	p__Bacteroidota	c__Rhodothermia	o__Balneolales	f__Balneolaceae	g__Gracilimonas	0	1.45619563059917	0.89599379172584	0.971699439030179	0.936705901934172	0.861634033268015	0.951231198458631	0.888160078228163	0.952988366980437	0.740986415538837	0.917811260097046	0.978871642602792	1.09616157385525	1.04883505622924	1.02630575288478	0.850604521806892	1.00630775127191	0.939942392855183	0.928218216224583	1.05835058207409	1.01044336315322	1.18524789154121	2.73807639523634
d__Bacteria	p__Cyanobacteriota	c__Cyanobacteriia	o__Synechococcales_A	f__Cyanobiaceae	g__Cyanobium	0.444039827620272	1.33391941450316	1.00408407776667	1.03583417676107	0.92837180154193	0.879591287594692	0.941397777092113	1.26693045365222	0.887000357724637	0.940845818216454	0.896607282872665	0.99224757482446	1.08230869336598	0.779498837260708	1.14338529489847	1.00356135090219	1.06119141340252	0.996355830849319	1.07298967576063	0.908621421223198	0.942197737732471	1.01359708732682	1.25476953316155
d__Bacteria	p__Proteobacteria	c__Gammaproteobacteria	o__Betaproteobacteriales	f__Burkholderiaceae	g__Pusillimonas	1.85120841886639	1.7009861887475	1.30846992969786	0.976595619156905	1.29292495534815	0.9869635973962	0.98730205133828	1.13274101605456	1.14101745420026	1.06875350041736	1.05912282856282	0.995411083242087	1.07872619842311	1.27006627800696	1.12901843788667	1.25527035442359	1.34161717036993	1.03027769263762	1.05641260130053	0.960532295568058	1.11817116426014	0.832825739732721	2.89321664754652
d__Bacteria	p__Proteobacteria	c__Gammaproteobacteria	o__Betaproteobacteriales	f__Gallionellaceae	g__Sideroxydans	1.46897684748586	1.58546428928614	1.53793804156434	1.10608562003938	1.50475333926741	1.04430466462547	0.999205163442512	1.81999446176104	1.27523008007371	1.01316787910676	1.07784344597688	0.990016899273604	1.12505431575332	1.76776036132075	1.30497015337272	1.92068307324249	1.73824544124651	1.12987790470344	1.23736012056523	1.96074763924383	1.23542674039367	1.17205938095613	2.79853863203328
d__Archaea	p__Thermoplasmatota	c__MGII	o__MGII	f__MGIIA	g__UBA120	2.68668314146072	1.46665690251679	1.14033517873152	0.912664082534974	0.853076126603746	0.902895247865334	0.853169715112872	1.07953390024579	1.18970238448316	0.931585583547778	0.841069549727604	0.877951699655282	0.506382286885917	0.982684698482435	1.08969568975648	0.70512347048586	1.17382758375434	1.02791347334721	0.918372905994846	0.567076575930024	0.764321336317516	0.704457406023701	5.75950497361418
d__Archaea	p__Thermoplasmatota	c__MGII	o__MGII	f__MGIIB	g__UBA623	2.72450482505948	0.757815921210757	1.37827130198115	0.862678109589595	1.27817966421138	1.2491015548699	0.831648280591685	1.4178307893374	1.39751761499297	0.972981511695474	0.941366308929432	0.8251021580437	0.326434106534564	0.129287929404596	1.14517516498281	0.739880608593818	1.28239384008853	1.02245443873879	0.998203117811794	0.586523057561619	0.597095082201849	0.680846009988554	5.35926392745542
d__Archaea	p__Thermoplasmatota	c__MGII	o__MGII	f__MGIIB	g__UBA463	2.75774047447963	0.063173595714161	1.32538554002814	0.882865501181627	1.08024472805498	1.11687378090074	0.825674137670715	1.24252530719041	1.34443893099898	1.11765854160331	0.936823208014944	0.837793375956544	0.346300238030238	0.112174535327447	1.19228079924082	0.772713620499736	0.981983179878825	1.01136140994495	0.944913603504823	0.471019999358976	0.616451921146195	0.68509839858674	5.38982332690813
d__Archaea	p__Thermoplasmatota	c__MGII	o__MGII	f__MGIIB	g__UBA252	2.93687010933983	0.362691180022522	1.25909748134911	0.862157601363378	1.1260522609407	1.07374915673145	0.808904750967388	1.22692528832484	1.26553031267235	1.02505105636724	0.903964642439736	0.85091501149304	0.381723855176005	0.083268899068015	1.16295225300588	0.796440715344868	1.02704475753644	0.999778974510968	0.983057638467169	0.445402740040744	0.670508056753491	0.650520093840085	6.24109567714982
d__Bacteria	p__Bacteroidota	c__Bacteroidia	o__Bacteroidales	f__Muribaculaceae	g__CAG-873	0.05016543401521	0	0.873511281114975	0.918477063101891	0.747850301310247	0.840927873622355	0.910416661518063	0.874703116391429	0.921898204014184	0.863923358344072	0.913405730360985	0.927834128349877	1.23050606905615	0.731166219997835	0.780136353643268	0.743711608108822	0.716433880860377	0.884789267398546	0.742098047130102	0.837016930929437	0.9634497808039	0.853298446262755	0.696811729451514
d__Archaea	p__Thermoplasmatota	c__MGII	o__MGII	f__MGIIA	g__UBA253	2.54525016073502	1.31019422745385	1.00730957983127	0.909725903174316	0.783226618659038	0.898555893160238	0.792018167363667	0.989061405912203	1.09736072664696	0.936719115420373	0.863717315484639	0.884605236720466	0.534306441645031	0.88422388261211	1.05792521449859	0.667911718987254	0.967046705917084	0.968391776547006	0.908635920514792	0.550126322937601	0.78201268306317	0.663684321572081	5.12506892121824
d__Archaea	p__Thermoplasmatota	c__MGII	o__MGII	f__MGIIA	g__UBA562	1.99236312495691	1.10870679297544	1.03731822875805	0.910005305696268	0.81085195661573	0.928971154279676	0.803634294849387	0.995172041819939	1.11498453228234	0.932278585305287	0.854569275859036	0.864021457897444	0.509669358685104	0.831711935626008	1.07281033111178	0.751066059859956	1.00327873064761	1.00635906521007	0.944155381995022	0.593723002766143	0.790937100939512	0.718389897680456	5.26183245603584
d__Bacteria	p__Proteobacteria	c__Gammaproteobacteria	o__Pseudomonadales	f__Porticoccaceae	g__HTCC2207	2.10502749202985	0.132994617001269	1.19231920465267	1.03198461963591	1.13301263009221	0.758803222968112	0.897277643802123	1.31298751958242	1.41766216830853	0.997176323659224	1.01136622486676	0.955252867382477	0.988196279476047	1.59765882616541	1.31597616412791	1.11874277146873	1.46530970529669	1.02959481451402	1.01113836567939	1.00271939484548	1.23060381747739	0.82035956626049	0.322891266396103
d__Archaea	p__Thermoplasmatota	c__MGII	o__MGII	f__MGIIB	g__UBA557	1.56630364788046	0.598431263751898	1.27766397510482	0.854479037043794	1.13627006891122	1.12287710342662	0.83719190033706	1.07603865829994	1.235442010314	0.938647449877746	0.898518635086876	0.840803051325718	0.410138475847689	0.680215397883937	1.15629809184595	0.802733561813787	1.04266016583095	1.01913686356114	0.999783624954837	0.475457087942637	0.706725751356788	0.691084357765177	5.68046516544237
d__Bacteria	p__Actinobacteriota	c__Coriobacteriia	o__Coriobacteriales	f__Atopobiaceae	g__UBA1382	0	0.509491517717896	0.815381016069107	0.879187311503778	1.06778525277577	1.02100936285961	1.179718838393	0.670070457911357	0.905554505115132	1.00208991745254	1.1382129656987	0.977737513962214	0.831699457625156	0.457963612325774	0.744529757767605	0.96860622328743	0.809033358405446	1.02381423935103	0.969794610859255	1.09011377571652	0.847916929417197	1.22562066992745	0.874679808346842
d__Archaea	p__Thermoplasmatota	c__MGII	o__MGII	f__MGIIB	g__UBA11751	2.93951737071718	1.40252876924914	1.24343544451116	0.829202715353824	1.02321340497008	1.11370326682115	0.875331155357715	1.27574429844583	1.22988624770395	0.978010198631385	0.908125652006098	0.873018528216961	0.393577928204342	0.029133269367102	1.16488189502277	0.820986927438418	1.15344517432216	1.00238409258783	0.931828574939142	0.408145844568103	0.595634939581977	0.759634233662383	5.20722125175051
d__Bacteria	p__Patescibacteria	c__Microgenomatia	o__Roizmanbacterales	f__GWC2-37-13	g__UBA1450	1.28820491213148	1.38349887332382	0.862769357154354	1.00753232835628	1.10729460540986	0.982988448270731	1.03364356234764	0.878179708086154	0.692969921175266	0.884832432879814	1.01675997065056	1.00661910172928	1.38862847537093	1.35962578923767	0.933069983789297	0.774462173004611	0.639293507194718	1.06874974215382	1.08700277484765	1.00250754352576	1.04512101618951	1.10571256733236	0
d__Bacteria	p__Bacteroidota	c__Bacteroidia	o__Flavobacteriales	f__Flavobacteriaceae	g__MS024-2A	0.351243132579964	1.98950765841038	0.951273923562025	0.805170498614139	1.13259242266813	0.868339300204502	1.01614144830789	1.20249349093882	1.15733670196517	0.83751328710756	0.865965674557135	0.948296607660571	1.03708708127901	0.698934934346086	1.02484818374288	1.13912565805151	1.2963613044421	1.06062391287114	0.90641557867709	0.784261073816254	0.942342417850771	0.842269204882858	0.556731252801035
d__Bacteria	p__Proteobacteria	c__Zetaproteobacteria	o__Mariprofundales	f__Mariprofundaceae	g__UBA1543	2.15588903954599	1.80977670783065	1.22864435414174	1.06726730434651	0.993898068165743	0.856461355822901	0.887018251192261	1.35151983064516	1.02314602962513	1.11074413814497	0.910532947419046	0.961601083628082	1.37225308664328	1.76900699204982	1.24416390944046	1.09059035492863	1.02126804160231	0.943700769350422	1.07329028160817	1.39578399490652	1.28434653435886	0.821249872326943	3.77909981475981
d__Bacteria	p__Proteobacteria	c__Gammaproteobacteria	o__Betaproteobacteriales	f__Hydrogenophilaceae	g__UBA3361	2.25705536259594	1.74393282622431	1.35320107487922	1.24660863825006	0.875629941019111	0.842979912675806	0.880721394668876	1.28491545400154	0.928625923843431	1.10878758846383	0.983245314770278	1.0098522302466	1.20561492888042	1.7873668972678	1.38636360459881	1.11789910355043	1.01594452559288	0.953362005501838	1.06569306681746	1.40530534737295	1.30889606151049	0.99856177552185	0.293930308870384
d__Bacteria	p__Nitrospirota	c__Thermodesulfovibrionia	o__Thermodesulfovibrionales	f__UBA1546	g__UBA1546	0.155059276343082	2.6630670216254	1.40389373320291	1.35180883535873	1.02114449206738	0.962225857845098	0.897037845092607	1.4686016152068	0.990031260845214	0.983468269655179	1.00022692207656	1.00902992974101	1.20489618942583	1.55625517765383	1.19368779759842	1.15739812511988	0.984687467694349	1.07820828916216	1.19684382951126	1.62356283160163	1.24587851914847	0.96114730163483	0.262564980956789
d__Bacteria	p__Patescibacteria	c__Saccharimonadia	o__Saccharimonadales	f__Saccharimonadaceae	g__UBA1547	4.7647958579346	0	0.983471782395249	0.934305893538393	0.607792442069492	0.871488011900962	1.0459671169104	0.554306301295091	0.944389931602118	1.06535557935253	1.02492212229412	1.02579385813455	0.97642946686577	1.47680645625444	1.00249977485624	0.841868226112014	0.450929682348669	0.978701263947793	1.02756579244945	1.20282577442462	1.20100101334951	1.45844279175411	6.16700941759004
d__Bacteria	p__Proteobacteria	c__Gammaproteobacteria	o__Betaproteobacteriales	f__Burkholderiaceae	g__Limnobacter	1.65238113455731	1.81720838733161	1.13487856989588	1.06515388681589	0.946258261034876	0.822231846165034	0.868584332311647	1.04775774673497	1.22204257905832	0.916079006116258	1.04880962676511	0.930907343132085	1.12849860276771	1.49951297011426	1.17209582365379	1.14174794341954	1.2061622394542	1.0739252013315	1.06123092213522	1.20465428572574	1.22891229316685	0.908331198635109	1.97489762756883
d__Bacteria	p__Patescibacteria	c__Paceibacteria	o__UBA9983	f__Kaiserbacteraceae	g__OLB19	0	0.348124933005941	0.851164922351264	1.11501723860536	0.662692985583737	0.783747156598696	0.964894134590791	0.567379451025163	0.439987072323863	1.06167177315474	1.05654016005274	1.0237854667969	0.927023944286514	1.3113958660623	0.983742665437186	1.08247337395818	0.840010945087223	0.910785680252667	1.02278493074116	1.18592758570862	1.11279861664128	1.01985546995121	0
d__Bacteria	p__Marinisomatota	c__Marinisomatia	o__Marinisomatales	f__TCS55	g__TCS55	0	0	1.18184514403463	0.925147190373858	1.17385166971366	0.99417696197014	0.887216993726045	0.829775016270741	1.23862762477816	0.863589148947144	0.815934065946622	0.854759722568454	1.07452891727432	1.2196585510033	1.09253006200953	0.945022711887274	1.34398401781959	1.04395445647122	0.891969510770223	0.806331630352278	1.06357042432129	0.866454608658373	0
d__Archaea	p__Thermoplasmatota	c__MGII	o__MGII	f__MGIIB	g__UBA9562	3.15085391029274	0.203357347075178	1.22291373040538	0.850141437078845	1.01917101922184	1.11270227884747	0.807163006129259	1.16220248606241	1.19079061272546	1.13189725547294	0.937231188453286	0.889256655274119	0.35610748802669	0.253845116431663	1.21017789524647	0.735303856150081	1.03782049163493	1.03901073612794	0.935351137643509	0.484042824578331	0.730222535691159	0.664915035499853	5.12734950317136
d__Bacteria	p__Bacteroidota	c__Bacteroidia	o__Cytophagales	f__Cyclobacteriaceae	g__ELB16-189	0.802780199509695	1.18072414427774	0.877063431368332	0.888981280492459	0.922257709471874	0.825583764884309	0.927178068844343	0.819198508457549	0.949967813232802	0.863285505693562	0.930766408469281	0.906550314970936	1.17791431326438	0.588640268932499	0.936067209157612	0.840682491686902	0.990218503505473	1.00911511271575	0.949696792494304	0.986723779760478	0.92010066013358	1.29094095636759	1.16927538959671
d__Bacteria	p__Firmicutes_A	c__Clostridia	o__Lachnospirales	f__Lachnospiraceae	g__CAG-791	0.32655161261279	0.280524543995817	0.882406998135023	0.9237337675761	1.09476531928265	1.10035345977727	1.21660713892596	0.692037117820811	0.894766572062033	0.899337527011636	1.07225949888023	0.970715972284923	1.02545521445712	0.603303442291834	0.909210064323185	0.883702964686366	0.756596450084616	1.03040953713801	0.9598856004015	1.02355808975407	0.829652818427289	1.14227149369136	0.331200156384152
d__Bacteria	p__Bacteroidota	c__Bacteroidia	o__Bacteroidales	f__Muribaculaceae	g__CAG-1031	0	0.153876885701321	0.907291178274421	0.869614532648001	0.844238239550441	0.9012299875684	1.04824227854697	0.920244797441917	0.888714216168452	0.79964939658711	0.90151367928588	0.934535723851358	1.22252132080568	0.646112369239985	0.884362999258413	0.87786936565769	0.7601816216338	0.914449686377625	0.752475814882628	0.842656500016093	0.938614835196897	1.08584207228325	1.05124258842403
d__Bacteria	p__Firmicutes_A	c__Clostridia	o__Oscillospirales	f__Oscillospiraceae	g__CAG-110	0.149985716598713	0	0.905066964597552	1.03358052678267	1.0710178692618	1.01693591439857	1.15380564851034	0.753647356274503	0.814913277194066	0.935423496695668	1.19420915689323	1.01030125599966	1.10596922341431	0.532710682536501	0.814136407836703	0.945529901269678	0.881254485854414	1.01134998400557	1.00341245909797	1.11584242803507	0.825928673434563	1.2548359572858	3.98146821553398
d__Bacteria	p__Firmicutes_A	c__Clostridia	o__Lachnospirales	f__Lachnospiraceae	g__COE1	0.385006871027711	0.31875312053527	0.648899016600222	1.27146849218356	0.779652995940172	1.00144489735464	1.09634998562659	0.597979036404768	0.712925759997077	0.886463063646663	1.06672168062078	1.06160710989086	1.10751067037081	1.27098809220715	0.799387627610434	0.631870901883629	0.649300408888926	0.875294834624275	0.857702848479422	1.17981169013912	0.89696488220845	1.46350622491237	1.22166096950576
d__Bacteria	p__Firmicutes_A	c__Clostridia	o__Saccharofermentanales	f__Saccharofermentanaceae	g__Saccharofermentans	0.145230036598178	0.346121562755299	0.826896223831797	0.97127939200107	0.91276393714439	1.03353722550758	1.03860042885209	0.676934449059337	0.973317742450802	1.05339305675633	1.07814634727837	0.963112432545753	0.959659163394092	0.987658399851024	0.752116599708651	0.667949810891328	0.895637192427816	1.04537709958561	0.909358384017285	1.19805714255435	0.969757749444077	1.30165902998264	0.738023967408341
d__Bacteria	p__Bacteroidota	c__Bacteroidia	o__Bacteroidales	f__UBA932	g__Bact-08	0.102843279995259	0.103981319229405	1.02047351737735	0.872362914122555	0.996302650119674	1.01294720743956	0.906717298343681	0.97239473608628	0.93356057026106	0.879349183834557	0.987906929503902	0.924243155038326	1.16755627264439	0.730265127718051	1.08733915856293	1.05126528233482	0.969001278695114	1.00484075765894	0.819795549473042	1.07810136129878	0.954712604475907	1.09183440329384	0
d__Bacteria	p__Patescibacteria	c__Microgenomatia	o__Roizmanbacterales	f__GWC2-37-13	g__GWC2-37-13	0.272006206678925	0.104586131024894	1.0183575905283	0.991108270066942	1.56601733562257	1.32071758165587	1.00752453723241	1.32775203015303	1.01706657688924	0.85779885190453	0.985470851757827	1.02311233519068	1.31551944870806	1.03490767483739	0.891699241527596	1.11456300210379	0.927825489918445	1.11620749313615	1.1391137415618	0.785666039688715	0.932575470446554	1.2319836750378	1.75433437551451
d__Bacteria	p__Bacteroidota	c__Bacteroidia	o__Bacteroidales	f__Salinivirgaceae	g__GWE2-40-63	0.12116039598085	0.083646481326854	0.89333241438184	0.869620040722261	0.799063863376964	0.899886011462206	0.964062581339506	0.779214052866728	0.793939450228183	0.821885475329581	0.909846193219666	0.868886573145971	1.11190327169898	0.929720801283659	0.925297700904913	0.842582182386772	0.631786111036956	0.890549309364675	0.802228738032026	1.09038633599354	0.928415309193989	0.912660254543642	0
d__Bacteria	p__Patescibacteria	c__Microgenomatia	o__UBA1400	f__Beckwithbacteraceae	g__GWC1-49-16	0	0	0.765124851485388	1.01742863943915	0.856348716054764	0.894165131247153	1.11493246085532	0.83336716345199	0.953631956566867	0.994042501232349	1.01835916830185	1.01675930128997	1.69350487701952	1.38927281254504	1.02460036122182	0.580962523975567	0.8155694614003	1.11312317958186	1.01828006069677	0.75824035926023	1.15205417128625	1.15292040018884	0
d__Bacteria	p__Patescibacteria	c__Paceibacteria	o__UBA9983	f__Kaiserbacteraceae	g__UBA10103	0.147518369970773	1.44015584523966	0.841203266363735	1.09137466636034	1.3283182109486	1.32041112539952	1.04279298810399	1.07488315543324	0.941694438825666	0.932044994962929	1.01422615244558	1.00443174453094	1.16844157716523	1.18725948851947	0.90507190806429	0.862199519828459	1.2670559165084	0.946632277465688	0.983899826778053	1.06088870249904	1.03882968640508	0.953439918934187	0
d__Bacteria	p__Patescibacteria	c__ABY1	o__Veblenbacterales	f__UBA10138	g__UBA10138	0	0	1.0740332405239	1.04839965909561	0.908258417024473	1.00810719968903	1.07611749329049	1.05174314666456	1.09375340652734	0.988744766698511	1.08242206818142	0.977137212010079	1.08504442742118	1.40056404551186	1.19761149095479	1.26488768753555	0.889204900537072	0.934635555599927	1.03479150170622	0.980458376323052	1.16213920975332	1.12960379087718	0.456186898351016
d__Bacteria	p__Proteobacteria	c__Gammaproteobacteria	o__Thiomicrospirales	f__Thioglobaceae	g__UBA2013	3.75184303998467	0	1.88693088902855	1.00687958117426	1.82747194218641	1.1845767387759	0.891405524016378	2.59874331401142	1.56348201261435	1.23563840968286	0.914983296160148	1.05658977511028	0.878623311615388	0.078302865234947	1.64076027053125	1.78137902959386	1.59322133619016	1.1314638264791	1.09676945755945	1.09982001102829	0.92046185546662	0.877119411033403	0
d__Bacteria	p__Patescibacteria	c__Paceibacteria	o__UBA9983	f__Campbellbacteraceae	g__UBA12079	0.417215029995031	0.480903576120641	0.475208042239626	1.2053650456576	0.731337559122	0.588687191668559	0.906448573735285	0.390077976985449	0.839497777616384	1.01855732246634	1.03036973102514	0.979132702478278	0.845553812589574	1.24525160807481	0.753034976008588	1.06479852515716	0.798646963218788	0.91900333612805	0.820570642049711	1.02777629398565	1.09377088148157	1.10428584160787	0
d__Bacteria	p__Patescibacteria	c__Microgenomatia	o__Shapirobacterales	f__UBA12405	g__UBA12158	3.30888614332954	0	0.616681433598369	1.0405722102422	0.778814609276409	0.715651818411871	0.964077809000544	1.02782271003185	0.541765150020836	1.07785562102939	1.01069460713537	1.06187315410205	1.31727107408645	0.988838978900264	0.951082221611081	0.600743133293146	0.548111010592374	1.22635697729899	1.13545063206541	0.85535113313293	0.975173157845403	1.30506107299682	0
d__Bacteria	p__Cyanobacteriota	c__Cyanobacteriia	o__Cyanobacteriales	f__Nostocaceae	g__Trichormus	0.836401579824281	1.24234431060336	0.885744241385072	1.24762046750744	0.711220648731271	0.787460212025369	0.806264053486635	0.984714703998464	0.68826038173256	0.873552124433931	0.815751478474101	1.08729307705687	1.06187803177034	0.944573447209694	1.08851905301948	0.997387485303352	0.896074675879596	0.951398087840767	1.05185297726894	1.05101611831298	0.998501935725692	1.15681809617681	1.15952976040055
d__Bacteria	p__Actinobacteriota	c__Actinobacteria	o__Actinomycetales	f__Micrococcaceae	g__Soil763	1.66248932571567	1.02266912637339	1.03644771054051	0.826003899952988	1.11445395746384	1.11134255840959	1.1356805022412	1.01102072292171	1.11069786393116	0.90596816417561	1.04953661480619	0.984007172992862	0.808187793751042	0.747860961657495	0.86129043629849	0.950614184759679	1.10161493776343	1.03850623706363	0.952293330761211	0.880179854467305	0.902716522981044	0.952806778536839	0.354219869413615
d__Bacteria	p__Proteobacteria	c__Gammaproteobacteria	o__Betaproteobacteriales	f__Burkholderiaceae	g__Limnohabitans	1.74329785503659	2.35713037217382	1.18966711158168	0.92942912347485	1.16743953360842	0.86257647366748	1.05440645529998	1.07735769204491	1.27916001475698	1.1050769089115	0.985570950957367	0.972045363961915	0.955800860673678	1.22737737452918	1.15775575520766	0.969462030611755	1.31398301601112	1.08764315926754	1.12571475191003	0.87249325880649	1.11405619389691	0.909141203174523	0
d__Bacteria	p__Proteobacteria	c__Gammaproteobacteria	o__Chromatiales	f__Sedimenticolaceae	g__GCF-000787395	2.15868704343005	1.96516576801563	1.37352131003417	1.05680259620328	0.968946557794452	0.878636594293467	0.874644819653151	1.18619578302253	0.990309827239156	1.14880984334898	0.915472770879867	0.937023838810372	1.15153498428738	1.18259301579519	1.44535282717608	1.13473750243037	1.12892595279374	0.967107190963924	1.04942280626167	1.1389320417755	1.13878911758757	0.867572650715637	4.87427350100857
d__Bacteria	p__Patescibacteria	c__Paceibacteria	o__WO2-41-13	f__Giovannonibacteraceae	g__GWA1-44-29	0	2.02957095977066	0.679353040086851	1.35782056593816	0.837249397505269	0.617342422364888	1.08251446059856	0.970884378103263	0.984487308070044	1.04363262555207	1.14103560790293	1.05782428085597	1.28997809040716	1.23070352767697	1.00798333957694	0.832253290015358	1.55726511603955	1.00394016639956	1.01851778318799	1.19959859580949	1.09805036879464	0.820060638544457	0
d__Bacteria	p__Patescibacteria	c__Paceibacteria	o__WO2-41-13	f__Giovannonibacteraceae_A	g__2-01-FULL-46-13	0.804269189801714	0.14463859942676	0.949198124497375	1.1715044955414	1.02117521152703	1.09465561486011	1.09313165605966	1.07759265676084	1.16688401745407	0.925226223327052	1.06254150758956	0.994872515459897	1.1705754167235	1.25135548605088	1.02118719385831	0.856587219545599	1.99333850696482	1.02672418427345	1.03872693710374	1.22614658304136	1.0598769571439	0.882366526447516	0
d__Bacteria	p__Patescibacteria	c__Paceibacteria	o__UBA9983	f__Zambryskibacteraceae	g__UBA5004	0.43565801510662	0.736499908844861	0.713544325704242	1.04546883537707	1.23950659159026	1.02535048575618	0.996713097395502	1.3444345597566	0.90460970689055	1.00588198158069	1.0511570334686	1.02350921109988	0.876098118590489	1.15468024671275	0.95671145094383	1.18053330032403	1.29581172610113	0.984667165569886	1.02045444662905	1.16447726051131	1.08671145719315	0.654140460623173	0
d__Bacteria	p__Patescibacteria	c__Microgenomatia	o__Levybacterales	f__GWA1-39-11	g__GWA1-39-11	0	0	0.957577885738453	0.913084374048185	0.739288750997073	1.01548236571691	1.01609384745982	1.08130244885593	0.90467292749997	0.833278058766623	0.961373607587683	0.947849747214961	1.43764136085483	1.21125830148741	0.887385503072058	0.778075258540403	0.500916111705307	1.02966428370316	1.17072980671465	0.924553503608057	1.02745157200976	0.98484928576681	0.423748912212745
d__Bacteria	p__Patescibacteria	c__Gracilibacteria	o__Peribacterales	f__Peribacteraceae	g__GWB1-54-5	0	0.150524758552736	0.579757766673237	0.733036272921565	0.739988144809062	0.874932104710831	0.936902239204027	0.732344574624095	0.734098235285492	0.831600930458083	0.897279038850845	0.974155335797808	1.23929580447794	1.00193126200198	0.841862152671627	0.556831097422168	0.692676155508771	0.761858955801723	0.891549520505279	0.879439725862655	1.0146901557953	0.872891124514094	0.358474025227826
d__Bacteria	p__Patescibacteria	c__Paceibacteria	o__WO2-41-13	f__Giovannonibacteraceae	g__2-01-FULL-45-33	0	2.21655160382518	0.902865051074353	1.12159731904691	0.908942400857005	0.962307350588528	1.06559033988002	0.728483354323881	1.23717081818147	0.919255575160505	1.03078731011132	1.02586849774216	1.12813490078347	1.28782747162853	0.953169958350251	0.801922126091056	1.54322936961255	0.983314757917566	1.10608093701506	1.16243923139573	1.07555280461784	0.942513850569777	0
d__Bacteria	p__Patescibacteria	c__Paceibacteria	o__UBA9983	f__Zambryskibacteraceae	g__WO2-35-19	1.83733143365911	1.96180938543264	0.369184078385907	1.10080000609845	0.783173934616323	0.845161960824164	1.04016602352214	0.895571828571141	0.662172208191848	1.07191534773922	1.0262882672529	1.04875741042198	0.995220025514416	1.20812861491218	1.03338862622189	0.949039424434158	1.17155109431792	0.94694078279959	1.07884994945422	1.21187236054164	1.08639578352464	0.733920530544675	0
d__Bacteria	p__Patescibacteria	c__Paceibacteria	o__UBA9983	f__Lloydbacteraceae	g__UBA6899	0	3.21601932052625	0.720039237396005	0.950404832621686	0.673639213259207	0.794875870334149	0.962258237421508	0.636124352154904	0.792508547063861	0.873977617522586	1.02864307847709	0.990305519372439	1.08178049180337	1.40215996668487	1.03855464628001	0.743618901179738	0.963801540087245	0.859212596683658	0.92398811065158	1.29282030809203	1.10201913784856	0.902663257563801	0
d__Bacteria	p__Patescibacteria	c__Paceibacteria	o__UBA9983	f__Kaiserbacteraceae	g__GWA1-54-10	0	0.671543060199595	1.0088777412059	0.997669031955285	0.972621499316889	1.00819132687424	0.979286554232466	0.883617069478197	0.582805345024645	1.12274446476809	1.06063154123833	1.05737189482211	0.992445251715994	1.1427731887962	1.04511672884489	1.10433672126881	0.976646103781487	0.981075565819878	0.996785555659682	1.10824071228356	1.06581547705773	0.956699135806003	0
d__Bacteria	p__Patescibacteria	c__Paceibacteria	o__WO2-41-13	f__Giovannonibacteraceae	g__GWA1-44-25	0	1.91655665602978	0.753697624901664	0.995911959588466	0.795343722220014	0.80928099377081	1.06692867301188	0.827576939380869	1.36694003563086	0.860792104319023	0.997193311403889	0.968399599979929	1.32664217485085	1.34655482476187	0.91686019838667	1.04716492288669	1.69876507994603	0.976574393854862	1.09617550229892	1.08059647922013	1.08209617092051	0.889038309857199	0
d__Bacteria	p__Proteobacteria	c__Gammaproteobacteria	o__Coxiellales	f__Coxiellaceae	g__2-02-FULL-42-43	2.609070089451	0.432074993440654	0.983575782020222	1.30498015213333	0.821626119480301	0.78144976669619	0.95708281330642	0.945990479283775	1.14470335080242	1.04279086317185	0.969033443140398	1.00283012715012	1.33407332069767	1.55023782754456	1.01542060429921	0.646071019174242	1.32142834545388	0.995997405684533	1.01521139386219	0.904867662991658	1.30696661618361	0.979890145115827	1.25716064119983
d__Bacteria	p__Patescibacteria	c__Paceibacteria	o__Portnoybacterales	f__UBA2143	g__WO2-40-15	0	0	1.33599886282021	1.12447051240636	1.0252101379175	0.957507163864519	0.875336594973877	0.957408234142413	0.795390448386804	0.991777430585489	0.951626538550887	1.00827851474055	1.13132492460153	1.28083022640858	0.890737050442631	0.983653655184536	0.44776699582703	0.942099270790103	0.973047604884618	1.24722674194568	1.09434469006653	1.17165982672852	0
d__Bacteria	p__Patescibacteria	c__Paceibacteria	o__Yanofskybacterales	f__GWA2-44-9	g__2-01-FULL-39-28	0.459032131743412	1.93165348094002	0.912412511211329	1.01801022082548	0.712352368772952	0.895322419171094	1.08423432979275	0.745079832738659	1.0442094822855	0.828773809948565	0.921931915629106	0.979635995022759	1.13560411824492	1.18587197694555	0.98011247818306	0.786268428494874	1.40593965656848	0.965376627675708	0.938160704811958	0.816636544347681	1.05880220386857	0.995429221975526	0
d__Bacteria	p__Patescibacteria	c__Microgenomatia	o__Roizmanbacterales	f__GWC2-37-13	g__2-01-FULL-40-13	0	0.43156709379503	0.743478745743175	0.952138517440934	0.883392927705858	0.799499060589804	1.04890014121597	0.743807626764183	0.849107020361022	0.816975689622819	0.940954836611853	0.976102924918297	1.59276538046383	1.38875746084019	0.921196073524874	0.864358279048144	0.829194053919663	1.10298214504288	1.12779849310199	1.01961319430448	1.03411979090763	0.841605176499698	0
